# Supplementary material for: Refining the relationship between gut microbiota and common hematologic malignancies: insights from a bidirectional Mendelian randomization study
Source: Front Cell Infect Microbiol. 2024 Jun 14;14:1412035. doi: 10.3389/fcimb.2024.1412035 (PMC11224959; doi:10.3389/fcimb.2024.1412035)
Supplement: Supplementary file 2 [file Table_1.xlsx]

## Sheet: S1
Supplementary table S1. Detailed information on the GWAS dataset for hematologic malignancies
GWAS_ID					Disease			Consortium	Sample size	ncase	ncontrol	Number of SNPs	Population
finn-b-CD2_LYMPHOID_LEUKAEMIA					Lymphoid leukemia			Finngen	218792	663	218129	16380466	European
finn-b-CD2_MYELOID_LEUKAEMIA					Myeloid leukemia			Finngen	218792	283	218509	16380466	European
finn-b-CD2_HODGKIN_LYMPHOMA					Hodgkin lymphoma			Finngen	218792	369	218423	16380466	European
finn-b-CD2_MULTIPLE_MYELOMA_PLASMA_CELL					Malignant plasma cell tumor			Finngen	218792	598	218194	16380466	European
finn-b-CD2_FOLLICULAR_LYMPHOMA					Follicular lymphoma			Finngen	218792	522	218270	16380466	European
finn-b-C3_DLBCL					Diffuse large B-cell lymphoma			Finngen	218792	209	218583	16380466	European
finn-b-CD2_TNK_LYMPHOMA					Mature T/NK-cell lymphomas			Finngen	218792	150	218642	16380466	European
ebi-a-GCST90000032					Myeloproliferative neoplasms			NA	408241	1086	407155	6832208	European

## Sheet: S2
Supplementary table S2. Selected SNPs of gut microbiota（P<5E-6)
Exposure	SNP	Chr.exposure	Other_allele.exposure	Effect_allele.exposure	Beta.exposure	SE.exposure	Pval.exposure	Samplesize.exposure	Eaf.exposure	R2	F
class.Actinobacteria.id.419	rs182549	2	T	C	0.111489	0.012066	3.79e-20	16313	0.4911	0.00520644	85.3667
class.Actinobacteria.id.419	rs6730157	2	A	G	0.107534	0.0119089	2.43e-19	16313	0.5099	0.00497339	81.5264
class.Actinobacteria.id.419	rs6660520	1	G	A	0.0711483	0.0134495	1.11e-07	16308	0.2147	0.00171304	27.9808
class.Actinobacteria.id.419	rs8047955	16	G	A	0.0575816	0.0116762	8.34e-07	16306	0.3519	0.00148925	24.317
class.Actinobacteria.id.419	rs7322849	13	C	T	0.0944467	0.0192976	6.21e-07	16313	0.0964	0.00146621	23.9504
class.Actinobacteria.id.419	rs72767435	15	C	T	-0.126352	0.0273626	2.57e-06	12898	0.0676	0.00165048	21.3198
class.Actinobacteria.id.419	rs134366	22	A	G	0.111877	0.023501	1.5e-06	14302	0.0596	0.00158206	22.6593
class.Actinobacteria.id.419	rs10841473	12	C	G	-0.0583765	0.0123353	2.59e-06	16311	0.2704	0.00137119	22.3934
class.Actinobacteria.id.419	rs11745923	5	T	G	0.0563759	0.0115529	1.58e-06	16312	0.3966	0.00145768	23.8095
class.Actinobacteria.id.419	rs1515761	10	C	T	0.0762317	0.0169884	4.96e-06	15525	0.1332	0.00129531	20.1331
class.Actinobacteria.id.419	rs1961273	2	T	C	0.0602969	0.0126047	1.75e-06	16313	0.2714	0.00140082	22.8809
class.Actinobacteria.id.419	rs12899991	15	T	A	0.0719923	0.0154661	4.03e-06	16182	0.16	0.0013372	21.6649
class.Actinobacteria.id.419	rs35564151	2	A	G	0.05389	0.0114886	1.87e-06	16182	0.6262	0.00135788	22.0004
class.Alphaproteobacteria.id.2379	rs9813022	3	G	A	-0.0751277	0.0153867	1.05e-06	9593	0.3022	0.00247902	23.8353
class.Alphaproteobacteria.id.2379	rs76784716	2	G	A	0.133271	0.0267738	5.09e-07	9593	0.0716	0.0025762	24.7722
class.Alphaproteobacteria.id.2379	rs140912403	9	T	C	-0.160677	0.0317708	6.2e-07	8520	0.0646	0.00299303	25.5712
class.Alphaproteobacteria.id.2379	rs10803434	1	T	A	-0.0692742	0.0148866	3.55e-06	9115	0.4513	0.00237008	21.6499
class.Bacilli.id.1673	rs2952251	8	G	A	-0.0598868	0.0123903	1.08e-06	17360	0.2525	0.0013439	23.3588
class.Bacilli.id.1673	rs77558518	5	G	A	-0.107255	0.0222879	1.34e-06	15836	0.0646	0.00146021	23.1548
class.Bacilli.id.1673	rs57872228	1	T	C	-0.0714773	0.0146647	9.22e-07	17375	0.171	0.00136544	23.7542
class.Bacilli.id.1673	rs35344081	16	A	G	0.0619529	0.0127066	1.01e-06	17374	0.2406	0.00136637	23.769
class.Bacilli.id.1673	rs78938557	7	C	T	0.108007	0.0232858	1.07e-06	15226	0.0676	0.00141099	21.5113
class.Bacilli.id.1673	rs11730038	4	A	G	-0.0630747	0.0128717	1.96e-06	17377	0.2406	0.00137994	24.0097
class.Bacilli.id.1673	rs76717940	3	A	T	0.156331	0.0325945	1.07e-06	8017	0.0606	0.00286119	22.9982
class.Bacilli.id.1673	rs1962325	3	G	C	0.0554219	0.0114789	1.38e-06	17356	0.3191	0.0013413	23.3083
class.Bacilli.id.1673	rs74352383	6	A	T	-0.104496	0.0217083	1.53e-06	16519	0.0944	0.00140072	23.1682
class.Bacilli.id.1673	rs9581006	13	T	C	0.225309	0.0467697	1.79e-06	4253	0.0457	0.00542712	23.1966
class.Bacilli.id.1673	rs11110282	12	G	A	-0.101189	0.0217379	4.85e-06	16026	0.0676	0.00135028	21.6661
class.Bacilli.id.1673	rs4028634	17	C	T	0.0520614	0.0109842	2.21e-06	17377	0.4254	0.00129111	22.462
class.Bacilli.id.1673	rs4459992	4	C	T	0.0535854	0.0116362	4.3e-06	17362	0.3201	0.00121995	21.2042
class.Bacteroidia.id.912	rs55773148	13	A	G	-0.121514	0.0236759	3.9e-07	11349	0.0527	0.00231565	26.3366
class.Bacteroidia.id.912	rs7631304	3	A	G	-0.0645771	0.0132957	8.37e-07	18334	0.17	0.00128504	23.5876
class.Bacteroidia.id.912	rs73975615	17	A	G	-0.207018	0.0442633	1.22e-06	3350	0.0109	0.00648718	21.8609
class.Bacteroidia.id.912	rs111845179	14	C	T	0.102648	0.0213843	9.24e-07	16393	0.0616	0.00140359	23.0386
class.Bacteroidia.id.912	rs2032750	2	C	T	-0.0508393	0.0106807	1.92e-06	17853	0.4513	0.00126746	22.6542
class.Bacteroidia.id.912	rs7546249	1	A	T	-0.0567113	0.0118386	1.55e-06	18333	0.2455	0.00125015	22.9452
class.Bacteroidia.id.912	rs929878	16	T	C	-0.0548532	0.012153	4.73e-06	18334	0.2445	0.00110994	20.3701
class.Bacteroidia.id.912	rs13291169	9	G	C	0.0689676	0.0148765	3.75e-06	17513	0.16	0.00122573	21.4901
class.Betaproteobacteria.id.2867	rs4033856	4	T	C	0.0832423	0.0167237	5.17e-07	15945	0.1292	0.00155141	24.7725
class.Betaproteobacteria.id.2867	rs2367850	3	C	G	0.064006	0.0130374	9.12e-07	16717	0.2207	0.0014397	24.0993
class.Betaproteobacteria.id.2867	rs12467854	2	C	G	0.0641363	0.0131766	1.1e-06	17038	0.2078	0.0013886	23.6891
class.Betaproteobacteria.id.2867	rs6087811	20	G	T	-0.0978177	0.0198522	7.44e-07	16184	0.0815	0.00149789	24.2753
class.Betaproteobacteria.id.2867	rs62395635	5	C	T	0.109741	0.0236	2.94e-06	15108	0.0706	0.00142917	21.62
class.Betaproteobacteria.id.2867	rs2613606	7	T	C	-0.0513106	0.0109091	2.2e-06	17146	0.3936	0.00128859	22.12
class.Betaproteobacteria.id.2867	rs1928341	1	G	A	0.0525581	0.0110408	2.02e-06	17150	0.4215	0.0013196	22.6584
class.Betaproteobacteria.id.2867	rs72747231	9	G	C	-0.137281	0.0290338	2.06e-06	11344	0.0417	0.00196694	22.353
class.Betaproteobacteria.id.2867	rs11128180	3	G	A	0.0592944	0.0128769	3.67e-06	17151	0.2237	0.00123474	21.2008
class.Betaproteobacteria.id.2867	rs1511453	4	G	A	0.0923492	0.0199158	4.76e-06	17085	0.0636	0.00125692	21.499
class.Betaproteobacteria.id.2867	rs9964679	18	G	A	0.052911	0.0114866	4.85e-06	17151	0.3101	0.00123562	21.2158
class.Clostridia.id.1859	rs6815608	4	C	T	0.103803	0.0210883	4.02e-07	16731	0.0845	0.00144607	24.2263
class.Clostridia.id.1859	rs112334273	21	A	G	0.0641008	0.0127404	3.81e-07	18217	0.2455	0.00138766	25.3114
class.Clostridia.id.1859	rs6814436	4	C	T	0.0739995	0.0150815	9.65e-07	18336	0.1322	0.00131127	24.0724
class.Clostridia.id.1859	rs72915163	18	C	T	-0.0581025	0.0120557	1.34e-06	18317	0.2654	0.00126648	23.2249
class.Clostridia.id.1859	rs2273429	14	G	A	-0.0724037	0.0153105	4.52e-06	18337	0.1074	0.00121811	22.3612
class.Clostridia.id.1859	rs10774377	12	G	A	0.052659	0.0113858	3.24e-06	18330	0.334	0.00116559	21.3879
class.Coriobacteriia.id.809	rs719099	10	G	A	0.0778402	0.0155815	5.43e-07	17687	0.1362	0.00140904	24.954
class.Coriobacteriia.id.809	rs240104	1	C	T	-0.0603429	0.0126849	1.52e-06	17577	0.2445	0.0012858	22.6271
class.Coriobacteriia.id.809	rs11250875	10	C	T	0.06075	0.0130939	4.83e-06	17690	0.2087	0.00121534	21.5232
class.Coriobacteriia.id.809	rs34739816	17	T	G	0.0965017	0.0207666	3.88e-06	16593	0.0815	0.00129972	21.5917
class.Coriobacteriia.id.809	rs80046645	5	G	C	0.25584	0.0561995	4.66e-06	3204	0.0408	0.00642656	20.7109
class.Deltaproteobacteria.id.3087	rs6058181	20	T	C	0.0825716	0.0165958	3.4e-07	15100	0.1233	0.00163672	24.7518
class.Deltaproteobacteria.id.3087	rs4506934	17	T	C	-0.0936514	0.02012	3.59e-06	15061	0.1123	0.00143646	21.6627
class.Deltaproteobacteria.id.3087	rs17791387	9	G	A	-0.0735881	0.0154246	1.6e-06	15071	0.1412	0.00150796	22.7577
class.Deltaproteobacteria.id.3087	rs11599763	10	C	T	-0.0544219	0.0117397	3.94e-06	15168	0.3897	0.00141479	21.4872
class.Deltaproteobacteria.id.3087	rs112381107	9	T	C	0.206594	0.0456908	4.63e-06	4457	0.0477	0.00456613	20.4354
class.Deltaproteobacteria.id.3087	rs2692012	1	G	A	0.110335	0.0253336	3.14e-06	13104	0.0636	0.00144544	18.9656
class.Deltaproteobacteria.id.3087	rs62020470	15	G	A	-0.0585411	0.0129358	4.85e-06	15168	0.2594	0.0013484	20.4774
class.Erysipelotrichia.id.2147	rs62504403	8	T	C	0.0681159	0.0127883	1.12e-07	16981	0.2356	0.00166794	28.3673
class.Erysipelotrichia.id.2147	rs7234058	18	C	T	-0.0945759	0.0194091	9.12e-07	16874	0.0974	0.00140515	23.741
class.Erysipelotrichia.id.2147	rs17530232	13	G	A	0.10305	0.0224648	2.79e-06	16622	0.0765	0.00126433	21.0397
class.Erysipelotrichia.id.2147	rs2300774	3	A	G	0.0524152	0.0106784	8.95e-07	18216	0.4076	0.00132092	24.0911
class.Erysipelotrichia.id.2147	rs35161940	17	C	T	-0.0806041	0.0167641	1.85e-06	18213	0.1272	0.00126771	23.1157
class.Erysipelotrichia.id.2147	rs10781552	10	T	C	-0.0552212	0.0116074	2.33e-06	17789	0.3121	0.00127068	22.6304
class.Erysipelotrichia.id.2147	rs8003149	14	T	C	0.0538798	0.0116888	4.08e-06	18213	0.2823	0.00116526	21.2454
class.Erysipelotrichia.id.2147	rs4078432	14	T	C	-0.0608929	0.0133764	4.23e-06	17789	0.1809	0.00116359	20.7209
class.Gammaproteobacteria.id.3303	rs6706173	2	C	A	0.074251	0.0146392	1.99e-07	16020	0.1501	0.00160327	25.7225
class.Gammaproteobacteria.id.3303	rs11181912	12	A	G	-0.0579153	0.0118796	9.95e-07	16017	0.3449	0.00148168	23.7643
class.Gammaproteobacteria.id.3303	rs6469506	8	A	T	0.0541424	0.0116333	3.29e-06	16023	0.3907	0.00135001	21.6578
class.Gammaproteobacteria.id.3303	rs9494710	6	T	C	-0.0549673	0.0120924	4.55e-06	15650	0.3757	0.00131855	20.6599
class.Lentisphaeria.id.2250	rs2825714	21	G	A	-0.13741	0.0289246	1.72e-06	4734	0.1571	0.00474471	22.559
class.Lentisphaeria.id.2250	rs17114848	15	A	G	0.152377	0.0324332	4.06e-06	4734	0.1093	0.004641	22.0636
class.Lentisphaeria.id.2250	rs77599476	20	G	A	0.230292	0.0480168	1.86e-06	3722	0.0656	0.00614212	22.9899
class.Lentisphaeria.id.2250	rs11770843	7	T	C	0.109431	0.0234879	1.91e-06	4705	0.2594	0.00459233	21.6974
class.Lentisphaeria.id.2250	rs62570196	9	T	C	-0.21635	0.0439866	1.08e-06	3712	0.0686	0.0064751	24.1792
class.Lentisphaeria.id.2250	rs2731834	5	G	C	0.109438	0.023693	4.24e-06	4733	0.2237	0.00448751	21.3261
class.Lentisphaeria.id.2250	rs2031282	13	G	A	0.122369	0.0270329	4.38e-06	4734	0.17	0.00430972	20.4819
class.Melainabacteria.id.1589	rs9864379	3	C	T	-0.159735	0.0292553	5.36e-08	5777	0.1133	0.00513394	29.8015
class.Melainabacteria.id.1589	rs11150282	16	C	T	0.0989488	0.0196972	6.03e-07	5873	0.3211	0.0042785	25.227
class.Melainabacteria.id.1589	rs16851659	1	C	G	-0.0896103	0.0186432	1.27e-06	5884	0.3887	0.0039111	23.0954
class.Melainabacteria.id.1589	rs73074665	7	T	A	0.166216	0.0355728	2.87e-06	5758	0.0855	0.00377741	21.8252
class.Melainabacteria.id.1589	rs4129395	9	A	G	0.0896187	0.0185106	1.48e-06	5887	0.4264	0.00396586	23.432
class.Melainabacteria.id.1589	rs79790072	15	C	T	0.226722	0.0487841	3.29e-06	4107	0.0567	0.00523152	21.5883
class.Methanobacteria.id.119	rs10202904	2	G	T	-0.121754	0.0235357	3.01e-07	3695	0.4672	0.00719054	26.747
class.Methanobacteria.id.119	rs73457410	13	G	A	0.21534	0.0436695	1.41e-06	3498	0.0666	0.0069034	24.3021
class.Methanobacteria.id.119	rs6776814	3	C	T	-0.199566	0.0411825	1.63e-06	3385	0.0895	0.00688948	23.4688
class.Methanobacteria.id.119	rs894996	4	A	C	0.216999	0.0449076	1.88e-06	3582	0.0716	0.00647634	23.3364
class.Mollicutes.id.3920	rs74603314	14	C	T	0.221639	0.0462918	1.56e-06	4499	0.0457	0.00506947	22.9136
class.Mollicutes.id.3920	rs10108398	8	A	G	0.0769142	0.0153953	1.09e-06	10932	0.2913	0.00227797	24.9551
class.Mollicutes.id.3920	rs11890098	2	G	A	0.074438	0.0153389	9.57e-07	11392	0.2555	0.00206304	23.5466
class.Mollicutes.id.3920	rs72901605	11	C	T	-0.0841852	0.0178119	3.26e-06	10526	0.1859	0.00211771	22.3341
class.Mollicutes.id.3920	rs3768491	1	G	A	-0.0681052	0.0149061	4.23e-06	11002	0.2863	0.00189381	20.8715
class.Mollicutes.id.3920	rs12566890	1	G	T	-0.101147	0.0230978	3.65e-06	11371	0.0954	0.00168358	19.1729
class.Mollicutes.id.3920	rs6043847	20	C	T	-0.114937	0.0248606	4.55e-06	11130	0.0696	0.00191677	21.3707
class.Negativicutes.id.2164	rs1643968	5	C	T	-0.0565284	0.0112298	4.15e-07	18170	0.2803	0.00139261	25.3362
class.Negativicutes.id.2164	rs60274479	16	C	T	-0.0659623	0.0134137	1.16e-06	17610	0.2227	0.00137132	24.1794
class.Negativicutes.id.2164	rs13086907	3	A	G	0.0625312	0.0131735	1.95e-06	18163	0.1998	0.00123898	22.5291
class.Negativicutes.id.2164	rs73232831	4	A	G	-0.151829	0.0314932	1.87e-06	9382	0.0636	0.00247119	23.2372
class.Negativicutes.id.2164	rs71405394	15	A	G	-0.114178	0.02405	2.17e-06	13861	0.0517	0.00162343	22.5358
class.Negativicutes.id.2164	rs61249479	9	C	A	0.0777075	0.0168628	2.95e-06	18165	0.0875	0.00116768	21.2333
class.Negativicutes.id.2164	rs1447205	8	C	G	-0.0502053	0.0108382	2.93e-06	18165	0.3618	0.00117988	21.4554
class.Negativicutes.id.2164	rs4722181	7	G	T	0.0501306	0.0105798	2e-06	18163	0.4761	0.0012346	22.4493
class.Verrucomicrobiae.id.4029	rs11729256	4	C	T	0.0749798	0.0150177	6.73e-07	11861	0.2386	0.00209725	24.9235
class.Verrucomicrobiae.id.4029	rs4936098	11	G	A	0.0648843	0.0135928	1.12e-06	11858	0.34	0.00191785	22.7817
class.Verrucomicrobiae.id.4029	rs9349825	6	G	A	-0.0704036	0.0147128	2.54e-06	11858	0.2793	0.0019273	22.8942
class.Verrucomicrobiae.id.4029	rs74542928	4	C	T	0.112164	0.0236422	1.63e-06	11216	0.0785	0.00200272	22.5036
class.Verrucomicrobiae.id.4029	rs2602429	16	T	C	0.0746844	0.0156194	2.58e-06	11690	0.2217	0.00195194	22.8589
class.Verrucomicrobiae.id.4029	rs4242783	10	A	G	0.0689292	0.0147693	2.64e-06	11690	0.2873	0.00185979	21.7777
class.Verrucomicrobiae.id.4029	rs11184341	1	C	G	0.0655342	0.0142231	4.13e-06	11864	0.2783	0.00178625	21.2264
class.Verrucomicrobiae.id.4029	rs117107102	18	G	A	0.204683	0.0431573	2.92e-06	4975	0.0447	0.00450094	22.4844
class.Verrucomicrobiae.id.4029	rs12908520	15	A	G	0.0618926	0.0130946	2.17e-06	11863	0.4563	0.00187966	22.3366
class.Verrucomicrobiae.id.4029	rs111862613	12	C	T	0.090699	0.0196746	3.74e-06	11621	0.166	0.00182539	21.248
family.Acidaminococcaceae.id.2166	rs6923842	6	C	T	-0.0796106	0.0169192	2.21e-06	11904	0.169	0.00185644	22.1364
family.Acidaminococcaceae.id.2166	rs6589457	11	G	A	0.165911	0.0349516	2.32e-06	7386	0.0547	0.00304147	22.5267
family.Acidaminococcaceae.id.2166	rs2933324	9	G	A	-0.0662557	0.0140257	2.24e-06	12525	0.2535	0.00177848	22.3116
family.Acidaminococcaceae.id.2166	rs262812	6	C	T	-0.065675	0.0142257	3.25e-06	12099	0.2664	0.0017585	21.31
family.Acidaminococcaceae.id.2166	rs6427992	1	C	G	-0.0595857	0.01296	4.24e-06	12527	0.3926	0.00168458	21.135
family.Actinomycetaceae.id.421	rs35011108	6	G	A	0.241826	0.0503796	1.83e-06	3630	0.0636	0.00630729	23.0281
family.Actinomycetaceae.id.421	rs2889192	9	T	G	0.0887537	0.0195009	3.64e-06	7710	0.2068	0.00267945	20.7087
family.Alcaligenaceae.id.2875	rs62191117	2	G	A	0.0684302	0.0133636	2.76e-07	16688	0.2058	0.00156878	26.2178
family.Alcaligenaceae.id.2875	rs9537886	13	C	A	-0.0570888	0.0110683	2.35e-07	16807	0.5229	0.0015804	26.6007
family.Alcaligenaceae.id.2875	rs4033856	4	T	C	0.081834	0.0168931	1.03e-06	15623	0.1292	0.00149979	23.4635
family.Alcaligenaceae.id.2875	rs67737557	20	G	C	0.0738409	0.0151678	1.04e-06	15876	0.165	0.0014906	23.6971
family.Alcaligenaceae.id.2875	rs17000015	4	T	A	-0.0609257	0.0125363	1.13e-06	16377	0.2614	0.00144013	23.6161
family.Alcaligenaceae.id.2875	rs2367850	3	C	G	0.0629104	0.0131712	1.85e-06	16377	0.2207	0.00139109	22.8108
family.Alcaligenaceae.id.2875	rs7638039	3	C	T	0.0603335	0.0127779	2.7e-06	16791	0.2326	0.00132601	22.2919
family.Alcaligenaceae.id.2875	rs6087811	20	G	T	-0.0927044	0.0200457	3.37e-06	15868	0.0815	0.00134602	21.3848
family.Alcaligenaceae.id.2875	rs62395635	5	C	T	0.110583	0.0238514	3.35e-06	14802	0.0706	0.00145009	21.4926
family.Alcaligenaceae.id.2875	rs112159068	6	T	A	0.131484	0.0281089	3.56e-06	11656	0.0726	0.00187368	21.8768
family.Alcaligenaceae.id.2875	rs6969323	7	C	A	-0.0593564	0.0129137	3.89e-06	16810	0.2515	0.00125523	21.1244
family.Alcaligenaceae.id.2875	rs7302582	12	C	G	-0.106817	0.023298	3.34e-06	15113	0.0507	0.00138894	21.0175
family.Alcaligenaceae.id.2875	rs9964679	18	G	A	0.0537051	0.0116008	4.47e-06	16810	0.3101	0.00127331	21.429
family.Bacteroidaceae.id.917	rs6795673	3	T	C	0.0538565	0.0105251	3.38e-07	18301	0.4115	0.00142865	26.1803
family.Bacteroidaceae.id.917	rs28757219	6	A	T	0.0818398	0.0170319	1.29e-06	14833	0.1521	0.00155418	23.0859
family.Bacteroidaceae.id.917	rs9507307	13	T	C	0.0604456	0.0129128	2.13e-06	18184	0.1899	0.00120359	21.91
family.Bacteroidaceae.id.917	rs66474973	20	T	G	0.0812515	0.0164479	6.81e-07	17405	0.1153	0.0014001	24.4001
family.Bacteroidaceae.id.917	rs11585893	1	G	A	-0.0740746	0.0147633	1.8e-06	17821	0.1481	0.00141067	25.1722
family.Bacteroidaceae.id.917	rs495004	9	G	C	-0.0607475	0.0129865	3.42e-06	17707	0.2097	0.00123421	21.8787
family.Bacteroidaceae.id.917	rs17619981	19	G	T	0.0880978	0.0187002	2.69e-06	15801	0.0656	0.00140263	22.1913
family.BacteroidalesS24.7group.id.11173	rs738193	22	C	T	0.0847328	0.0165856	3.82e-07	7778	0.3549	0.0033444	26.0933
family.BacteroidalesS24.7group.id.11173	rs941000	7	T	C	0.0850266	0.0163382	3.16e-07	7778	0.4085	0.00346994	27.0762
family.BacteroidalesS24.7group.id.11173	rs689695	15	A	C	0.0814578	0.0167057	1.28e-06	7954	0.3658	0.00298027	23.7699
family.BacteroidalesS24.7group.id.11173	rs17043785	2	C	T	-0.176187	0.0347133	5.12e-07	5208	0.0596	0.004922	25.7507
family.BacteroidalesS24.7group.id.11173	rs12748533	1	T	G	-0.0821108	0.0172701	2.59e-06	7948	0.2972	0.0028361	22.5998
family.Bifidobacteriaceae.id.433	rs182549	2	T	C	0.11707	0.0126703	5.94e-20	14915	0.4911	0.0056913	85.3602
family.Bifidobacteriaceae.id.433	rs7570971	2	C	A	0.112508	0.0125178	2.53e-19	14795	0.5099	0.00543036	80.7699
family.Bifidobacteriaceae.id.433	rs7322849	13	C	T	0.110676	0.0200996	1.74e-08	14915	0.0964	0.00202874	30.3161
family.Bifidobacteriaceae.id.433	rs1961273	2	T	C	0.0688125	0.0131699	1.7e-07	14915	0.2714	0.00182705	27.2967
family.Bifidobacteriaceae.id.433	rs638382	2	C	T	-0.0602866	0.0122474	5.56e-07	14148	0.3469	0.00170969	24.2266
family.Bifidobacteriaceae.id.433	rs76671854	5	G	C	-0.0892981	0.0183177	1.04e-06	13923	0.1252	0.001704	23.7619
family.Bifidobacteriaceae.id.433	rs4957061	5	C	T	0.0569873	0.0116907	1.15e-06	14795	0.4652	0.00160347	23.7582
family.Bifidobacteriaceae.id.433	rs10841473	12	C	G	-0.0613031	0.0128844	2.28e-06	14914	0.2704	0.00151559	22.6347
family.Bifidobacteriaceae.id.433	rs4567981	2	A	T	0.0577763	0.0117388	8.88e-07	14795	0.4394	0.00163465	24.2209
family.Bifidobacteriaceae.id.433	rs13020688	2	A	G	0.0584045	0.0122081	1.57e-06	14795	0.3529	0.00154457	22.8841
family.Bifidobacteriaceae.id.433	rs857444	6	T	C	0.0553965	0.0120669	3.82e-06	14914	0.3608	0.00141112	21.0723
family.Bifidobacteriaceae.id.433	rs73797465	5	G	T	-0.0942612	0.0208421	4.85e-06	14795	0.0865	0.0013806	20.4514
family.Bifidobacteriaceae.id.433	rs7588568	2	C	A	-0.060716	0.0130605	3.73e-06	14913	0.2813	0.00144708	21.6086
family.Christensenellaceae.id.1866	rs62573205	9	A	G	-0.0654804	0.0133503	1.49e-06	16838	0.1918	0.00142669	24.0541
family.Christensenellaceae.id.1866	rs9608766	22	C	T	-0.0682134	0.01496	3.33e-06	16185	0.1481	0.00128295	20.7886
family.Christensenellaceae.id.1866	rs892686	9	G	A	0.0506107	0.0109651	4.12e-06	16847	0.4513	0.00126296	21.3015
family.Clostridiaceae1.id.1869	rs2795528	10	A	G	-0.180969	0.0390911	3.81e-06	6411	0.0487	0.00333179	21.4248
family.Clostridiaceae1.id.1869	rs12341505	9	A	G	0.0814503	0.0179338	4.54e-06	14250	0.1113	0.00144543	20.6243
family.ClostridialesvadinBB60group.id.11286	rs55682560	15	T	C	-0.131519	0.0261319	4.97e-07	9183	0.0696	0.00275079	25.3247
family.ClostridialesvadinBB60group.id.11286	rs9979874	21	C	G	-0.0738925	0.0150911	1.05e-06	10506	0.2873	0.00227682	23.9703
family.ClostridialesvadinBB60group.id.11286	rs28691777	17	T	C	0.137134	0.0266996	6.96e-07	10199	0.0716	0.00257988	26.375
family.ClostridialesvadinBB60group.id.11286	rs6588624	1	A	G	-0.0662317	0.0138147	1.79e-06	10512	0.4712	0.00218181	22.981
family.ClostridialesvadinBB60group.id.11286	rs7538034	1	G	T	-0.078598	0.0165982	2.37e-06	10420	0.2078	0.00214733	22.419
family.ClostridialesvadinBB60group.id.11286	rs66714985	8	C	A	0.116908	0.0252447	4.85e-06	10512	0.0845	0.002036	21.442
family.ClostridialesvadinBB60group.id.11286	rs118104867	8	T	C	0.214464	0.0455098	3.44e-06	4095	0.0487	0.00539382	22.1966
family.ClostridialesvadinBB60group.id.11286	rs2191834	2	T	G	0.0746375	0.0159136	2.5e-06	10511	0.2396	0.00208845	21.9935
family.ClostridialesvadinBB60group.id.11286	rs7725895	5	G	A	-0.116224	0.0240367	3.94e-06	10512	0.0895	0.00221916	23.3753
family.ClostridialesvadinBB60group.id.11286	rs7226487	18	G	A	-0.0643682	0.0138701	3.58e-06	10505	0.4761	0.00204595	21.5327
family.ClostridialesvadinBB60group.id.11286	rs13409132	2	G	A	-0.165419	0.0352154	4.37e-06	5913	0.0447	0.00371773	22.0575
family.Coriobacteriaceae.id.811	rs719099	10	G	A	0.0778402	0.0155815	5.43e-07	17687	0.1362	0.00140904	24.954
family.Coriobacteriaceae.id.811	rs240104	1	C	T	-0.0603429	0.0126849	1.52e-06	17577	0.2445	0.0012858	22.6271
family.Coriobacteriaceae.id.811	rs11250875	10	C	T	0.06075	0.0130939	4.83e-06	17690	0.2087	0.00121534	21.5232
family.Coriobacteriaceae.id.811	rs34739816	17	T	G	0.0965017	0.0207666	3.88e-06	16593	0.0815	0.00129972	21.5917
family.Coriobacteriaceae.id.811	rs80046645	5	G	C	0.25584	0.0561995	4.66e-06	3204	0.0408	0.00642656	20.7109
family.Defluviitaleaceae.id.1924	rs72731813	4	T	C	-0.149751	0.0293415	2.76e-07	7786	0.0815	0.00333434	26.0414
family.Defluviitaleaceae.id.1924	rs4677103	3	G	A	0.0977203	0.0197033	9.42e-07	8002	0.171	0.00306452	24.5915
family.Defluviitaleaceae.id.1924	rs55658617	21	C	T	0.177314	0.0361844	1.41e-06	6676	0.0696	0.003584	24.0056
family.Defluviitaleaceae.id.1924	rs9725395	1	G	A	-0.138357	0.0295185	3.41e-06	8031	0.0875	0.00272807	21.9636
family.Defluviitaleaceae.id.1924	rs17051335	4	T	C	-0.134314	0.0292201	4.58e-06	8031	0.0795	0.002624	21.1235
family.Defluviitaleaceae.id.1924	rs112893842	9	C	T	0.110761	0.0232545	2.75e-06	8203	0.0974	0.00275798	22.6807
family.Defluviitaleaceae.id.1924	rs1582238	1	C	T	0.0801923	0.0167061	1.69e-06	8002	0.3718	0.00287123	23.036
family.Defluviitaleaceae.id.1924	rs9608282	22	G	T	0.139014	0.0299429	4.61e-06	7736	0.0656	0.00277846	21.5485
family.Desulfovibrionaceae.id.3169	rs6058181	20	T	C	0.0834742	0.0166111	2.7e-07	15074	0.1233	0.00167245	25.2494
family.Desulfovibrionaceae.id.3169	rs4506934	17	T	C	-0.0943381	0.020138	3.16e-06	15035	0.1123	0.00145749	21.9424
family.Desulfovibrionaceae.id.3169	rs2692012	1	G	A	0.114231	0.0253568	1.56e-06	13080	0.0636	0.00154915	20.2913
family.Desulfovibrionaceae.id.3169	rs11599763	10	C	T	-0.0555931	0.0117493	2.5e-06	15142	0.3897	0.00147635	22.385
family.Desulfovibrionaceae.id.3169	rs2838334	21	A	G	0.0571419	0.012423	3.82e-06	15142	0.3231	0.0013953	21.1544
family.Desulfovibrionaceae.id.3169	rs112381107	9	T	C	0.211435	0.0456962	2.82e-06	4455	0.0477	0.00478262	21.3994
family.Desulfovibrionaceae.id.3169	rs16851319	1	C	G	-0.0732697	0.0150964	2.4e-06	15128	0.1869	0.0015547	23.553
family.Desulfovibrionaceae.id.3169	rs17791387	9	G	A	-0.0729251	0.0154381	2.1e-06	15045	0.1412	0.00148092	22.3106
family.Desulfovibrionaceae.id.3169	rs9928243	16	A	C	-0.0541732	0.0117819	4.48e-06	15141	0.4254	0.00139437	21.1389
family.Enterobacteriaceae.id.3469	rs78143293	18	G	A	-0.0848521	0.0170415	1.2e-06	13572	0.1441	0.00182336	24.7882
family.Enterobacteriaceae.id.3469	rs111229068	11	T	A	0.110561	0.0241719	3.65e-06	12350	0.1054	0.00169114	20.9176
family.Enterobacteriaceae.id.3469	rs62210023	20	G	A	0.0606754	0.0130125	3.13e-06	13515	0.3519	0.00160616	21.739
family.Enterobacteriaceae.id.3469	rs2374342	2	A	C	0.0582927	0.0126195	4.52e-06	13577	0.3569	0.00156913	21.3345
family.Erysipelotrichaceae.id.2149	rs62504403	8	T	C	0.0681159	0.0127883	1.12e-07	16981	0.2356	0.00166794	28.3673
family.Erysipelotrichaceae.id.2149	rs7234058	18	C	T	-0.0945759	0.0194091	9.12e-07	16874	0.0974	0.00140515	23.741
family.Erysipelotrichaceae.id.2149	rs17530232	13	G	A	0.10305	0.0224648	2.79e-06	16622	0.0765	0.00126433	21.0397
family.Erysipelotrichaceae.id.2149	rs2300774	3	A	G	0.0524152	0.0106784	8.95e-07	18216	0.4076	0.00132092	24.0911
family.Erysipelotrichaceae.id.2149	rs35161940	17	C	T	-0.0806041	0.0167641	1.85e-06	18213	0.1272	0.00126771	23.1157
family.Erysipelotrichaceae.id.2149	rs10781552	10	T	C	-0.0552212	0.0116074	2.33e-06	17789	0.3121	0.00127068	22.6304
family.Erysipelotrichaceae.id.2149	rs8003149	14	T	C	0.0538798	0.0116888	4.08e-06	18213	0.2823	0.00116526	21.2454
family.Erysipelotrichaceae.id.2149	rs4078432	14	T	C	-0.0608929	0.0133764	4.23e-06	17789	0.1809	0.00116359	20.7209
family.FamilyXI.id.1936	rs2155352	11	G	A	-0.150538	0.0302319	6.63e-07	3150	0.2286	0.00780986	24.7789
family.FamilyXI.id.1936	rs697771	16	G	A	-0.117677	0.0251491	3.19e-06	3152	0.4324	0.00689837	21.8808
family.FamilyXI.id.1936	rs10759623	9	T	C	-0.162115	0.032151	5.78e-07	3156	0.1809	0.00799161	25.4086
family.FamilyXI.id.1936	rs11547158	7	G	A	-0.177599	0.0372795	2.7e-06	3133	0.1203	0.00719197	22.6812
family.FamilyXI.id.1936	rs488164	1	G	T	0.117998	0.025516	4.8e-06	3149	0.3837	0.00674544	21.3721
family.FamilyXI.id.1936	rs3733511	4	G	A	0.128253	0.0274718	3.39e-06	3156	0.2942	0.00685865	21.7816
family.FamilyXI.id.1936	rs17379710	11	C	T	-0.116383	0.0252125	3.97e-06	3156	0.4354	0.00670644	21.2949
family.FamilyXIII.id.1957	rs6501525	17	G	A	0.0561559	0.0115587	1.24e-06	16269	0.3857	0.00144871	23.6003
family.FamilyXIII.id.1957	rs118170811	10	G	A	0.151619	0.0317112	1.8e-06	9645	0.0398	0.00236457	22.8556
family.FamilyXIII.id.1957	rs12643275	4	T	A	-0.0550907	0.0116474	2.42e-06	16269	0.3499	0.00137322	22.369
family.FamilyXIII.id.1957	rs1999289	21	T	A	-0.0637366	0.013927	2.54e-06	16269	0.2505	0.00128571	20.9417
family.FamilyXIII.id.1957	rs482905	1	T	G	0.0596528	0.012717	3.72e-06	16737	0.2495	0.00131293	22.0008
family.FamilyXIII.id.1957	rs3098182	15	T	G	0.0508511	0.011014	4.04e-06	16731	0.4324	0.00127243	21.3136
family.FamilyXIII.id.1957	rs6797051	3	T	C	-0.0805984	0.0171364	4.89e-06	16737	0.1173	0.00131996	22.1188
family.FamilyXIII.id.1957	rs7514702	1	C	T	-0.0663236	0.0141626	3.92e-06	16737	0.1769	0.0013086	21.9281
family.FamilyXIII.id.1957	rs7076829	10	A	T	-0.0516394	0.0112313	4.76e-06	16269	0.4205	0.00129771	21.1373
family.Lachnospiraceae.id.1987	rs9929145	16	A	G	-0.125721	0.0245233	2.84e-07	15866	0.0616	0.00165376	26.2786
family.Lachnospiraceae.id.1987	rs11755180	6	G	C	-0.049227	0.0104894	2.69e-06	18333	0.5298	0.00119991	22.0221
family.Lachnospiraceae.id.1987	rs35524804	9	C	T	-0.0607481	0.0125216	2.45e-06	17859	0.2674	0.00131619	23.5342
family.Lachnospiraceae.id.1987	rs11979110	7	C	T	-0.0500924	0.0105069	1.82e-06	18339	0.4473	0.00123789	22.7274
family.Lachnospiraceae.id.1987	rs79086868	9	C	T	0.0776723	0.0164472	3.01e-06	17522	0.1093	0.00127119	22.2996
family.Lachnospiraceae.id.1987	rs112040820	17	G	A	0.0549584	0.0117086	2.42e-06	17512	0.2704	0.00125655	22.0298
family.Lachnospiraceae.id.1987	rs2159863	4	G	A	-0.0585831	0.0128742	3.7e-06	18340	0.1978	0.00112775	20.7041
family.Lachnospiraceae.id.1987	rs11139361	9	C	T	0.0494463	0.0110503	4.26e-06	18333	0.3628	0.00109096	20.0202
family.Lactobacillaceae.id.1836	rs16861661	1	A	G	-0.193287	0.0379293	2.7e-07	5385	0.0497	0.00479934	25.9595
family.Lactobacillaceae.id.1836	rs921925	19	C	A	0.0999419	0.0201687	5.77e-07	7053	0.2624	0.00346941	24.5479
family.Lactobacillaceae.id.1836	rs768253	8	G	T	-0.0792344	0.0170604	3.61e-06	7059	0.3907	0.00304635	21.5638
family.Lactobacillaceae.id.1836	rs6092149	20	T	A	-0.0825646	0.0170282	1.38e-06	7006	0.4433	0.00334444	23.5031
family.Lactobacillaceae.id.1836	rs328312	16	A	T	0.082529	0.0168225	8.69e-07	7051	0.4473	0.00340175	24.0608
family.Lactobacillaceae.id.1836	rs11674854	2	T	C	-0.0830224	0.0175267	2.6e-06	6750	0.4274	0.00331316	22.4315
family.Lactobacillaceae.id.1836	rs1590596	13	G	C	-0.10381	0.0220135	3.9e-06	6750	0.2087	0.00328374	22.2317
family.Methanobacteriaceae.id.121	rs10202904	2	G	T	-0.121754	0.0235357	3.01e-07	3695	0.4672	0.00719054	26.747
family.Methanobacteriaceae.id.121	rs73457410	13	G	A	0.21534	0.0436695	1.41e-06	3498	0.0666	0.0069034	24.3021
family.Methanobacteriaceae.id.121	rs6776814	3	C	T	-0.199566	0.0411825	1.63e-06	3385	0.0895	0.00688948	23.4688
family.Methanobacteriaceae.id.121	rs894996	4	A	C	0.216999	0.0449076	1.88e-06	3582	0.0716	0.00647634	23.3364
family.Oxalobacteraceae.id.2966	rs4428215	3	A	G	0.12561	0.0230053	4.88e-08	5167	0.2604	0.0057366	29.8005
family.Oxalobacteraceae.id.2966	rs1569853	6	C	T	-0.140043	0.0281704	7.45e-07	4997	0.1382	0.00492134	24.7037
family.Oxalobacteraceae.id.2966	rs736744	9	T	C	0.105642	0.0200648	1.49e-07	5167	0.4155	0.00533632	27.7099
family.Oxalobacteraceae.id.2966	rs6000536	22	T	C	-0.118383	0.0241355	7.39e-07	5166	0.2107	0.00463546	24.049
family.Oxalobacteraceae.id.2966	rs111966731	15	C	T	0.204031	0.0445746	4.56e-06	4387	0.0716	0.00475314	20.9421
family.Oxalobacteraceae.id.2966	rs11246212	11	C	T	0.13607	0.0291797	4.51e-06	5130	0.1252	0.00422097	21.7369
family.Oxalobacteraceae.id.2966	rs934049	2	A	G	0.109751	0.0238636	4.21e-06	4951	0.2276	0.00425406	21.1433
family.Pasteurellaceae.id.3689	rs12191680	6	G	C	0.102214	0.0197189	3.05e-07	9408	0.165	0.00284783	26.8632
family.Pasteurellaceae.id.3689	rs9382510	6	T	C	-0.0881865	0.0169965	2.48e-07	9410	0.2455	0.0028527	26.915
family.Pasteurellaceae.id.3689	rs10840326	11	G	C	-0.0717634	0.0149229	1.44e-06	9154	0.4433	0.00251994	23.1208
family.Pasteurellaceae.id.3689	rs76022354	10	T	C	0.24289	0.0500406	1.83e-06	3692	0.0328	0.00634087	23.5471
family.Pasteurellaceae.id.3689	rs72756943	5	A	G	0.13988	0.0303029	3.35e-06	8020	0.0855	0.00264982	21.3027
family.Pasteurellaceae.id.3689	rs78909003	9	C	T	-0.241159	0.0498372	2.05e-06	3638	0.0497	0.00639517	23.4025
family.Pasteurellaceae.id.3689	rs6092684	20	T	A	0.0684647	0.014674	3.44e-06	9366	0.4235	0.00231886	21.7643
family.Pasteurellaceae.id.3689	rs4822728	22	C	T	0.0685479	0.0149032	4.72e-06	9412	0.4374	0.00224269	21.1512
family.Pasteurellaceae.id.3689	rs35510	12	G	A	0.122729	0.0264958	4.02e-06	8671	0.0785	0.00246831	21.4507
family.Pasteurellaceae.id.3689	rs10965428	9	A	C	-0.119902	0.0258219	4.29e-06	8873	0.0795	0.00242411	21.5565
family.Peptococcaceae.id.2024	rs35703006	8	T	G	0.0812655	0.0164355	4.95e-07	10715	0.2157	0.00227647	24.4435
family.Peptococcaceae.id.2024	rs4990837	8	G	A	0.0910387	0.0185869	1.74e-06	10718	0.174	0.00223332	23.9858
family.Peptococcaceae.id.2024	rs150600492	10	C	A	0.135774	0.0289757	2.31e-06	9761	0.0626	0.00224438	21.9521
family.Peptococcaceae.id.2024	rs12634826	3	G	T	-0.0739885	0.0150931	1.01e-06	10381	0.2952	0.00230955	24.0263
family.Peptococcaceae.id.2024	rs12992764	2	G	T	0.0684213	0.0141137	1.46e-06	10444	0.4026	0.00224521	23.4973
family.Peptococcaceae.id.2024	rs75898026	13	G	A	-0.0821779	0.0173541	2.02e-06	10444	0.1829	0.00214242	22.4192
family.Peptococcaceae.id.2024	rs117452796	9	G	A	-0.257982	0.0549569	3.15e-06	3161	0.0676	0.00692299	22.0222
family.Peptococcaceae.id.2024	rs75430375	5	T	C	-0.147941	0.0317498	3.41e-06	8375	0.0646	0.00258574	21.7065
family.Peptostreptococcaceae.id.2042	rs61841503	10	A	G	0.0919658	0.0161331	9.8e-09	15333	0.1372	0.00211481	32.4908
family.Peptostreptococcaceae.id.2042	rs4692811	4	T	C	0.0642075	0.0126913	4.21e-07	16061	0.2644	0.0015911	25.5922
family.Peptostreptococcaceae.id.2042	rs12377846	9	A	C	-0.252	0.0511627	7.26e-07	3736	0.0487	0.00645175	24.2473
family.Peptostreptococcaceae.id.2042	rs2644627	8	G	C	-0.0558506	0.011224	6.33e-07	16059	0.4364	0.00153947	24.7574
family.Peptostreptococcaceae.id.2042	rs59987323	22	T	C	-0.0537078	0.011443	2.7e-06	15584	0.4274	0.00141157	22.0262
family.Peptostreptococcaceae.id.2042	rs9573937	13	G	A	-0.0693637	0.0142907	1.71e-06	16061	0.1769	0.00146469	23.556
family.Peptostreptococcaceae.id.2042	rs75819860	18	A	T	0.126264	0.0268383	2.49e-06	11697	0.0775	0.00188865	22.1296
family.Peptostreptococcaceae.id.2042	rs117020988	7	T	C	0.182411	0.0372126	1.03e-06	6831	0.0636	0.0035052	24.0212
family.Peptostreptococcaceae.id.2042	rs1520207	3	T	C	0.0525658	0.0112476	3.17e-06	16057	0.4374	0.00135841	21.839
family.Peptostreptococcaceae.id.2042	rs76982728	7	C	T	0.124203	0.0266923	3.24e-06	11185	0.0388	0.00193203	21.6477
family.Peptostreptococcaceae.id.2042	rs10805326	4	A	G	0.0566637	0.012276	4.03e-06	16061	0.2783	0.0013248	21.3031
family.Porphyromonadaceae.id.943	rs10119172	9	G	C	-0.0737324	0.014259	1.32e-07	18022	0.1511	0.00148147	26.7357
family.Porphyromonadaceae.id.943	rs17065783	3	G	A	-0.059133	0.0122235	1.79e-06	18028	0.2237	0.00129645	23.4002
family.Porphyromonadaceae.id.943	rs6953849	7	G	A	0.0718149	0.0150724	2.44e-06	18028	0.1471	0.00125767	22.6994
family.Porphyromonadaceae.id.943	rs10858364	9	T	G	0.055316	0.012085	4.31e-06	18028	0.2763	0.0011608	20.9489
family.Porphyromonadaceae.id.943	rs12486680	3	C	A	0.0984639	0.0218573	4.29e-06	17108	0.0666	0.0011848	20.2913
family.Porphyromonadaceae.id.943	rs3111851	3	G	C	0.0581896	0.0121147	2.19e-06	18024	0.2465	0.00127837	23.0683
family.Prevotellaceae.id.960	rs9958960	18	A	G	-0.0914807	0.0173611	1.06e-07	14061	0.165	0.00197074	27.7614
family.Prevotellaceae.id.960	rs4493272	2	C	T	-0.0604992	0.0118027	3.02e-07	14867	0.4712	0.00176419	26.271
family.Prevotellaceae.id.960	rs3860225	1	G	A	0.083936	0.0167936	5.5e-07	14871	0.1382	0.00167703	24.9776
family.Prevotellaceae.id.960	rs912860	14	A	G	-0.229046	0.0483124	9.3e-07	3479	0.0268	0.00641915	22.4636
family.Prevotellaceae.id.960	rs12118202	1	C	T	-0.0751986	0.0147265	5.54e-07	14869	0.1899	0.00175056	26.0712
family.Prevotellaceae.id.960	rs2206482	20	G	T	-0.0569105	0.0117486	1.3e-06	14808	0.4423	0.00158207	23.4612
family.Prevotellaceae.id.960	rs9586501	13	A	G	0.0592681	0.0127329	2.59e-06	14868	0.3141	0.00145513	21.6634
family.Prevotellaceae.id.960	rs148376875	3	G	T	0.084515	0.0179163	2.08e-06	14289	0.1203	0.00155486	22.2489
family.Prevotellaceae.id.960	rs4685827	3	C	T	-0.0679529	0.0145407	2.77e-06	14867	0.2237	0.00146684	21.8366
family.Rhodospirillaceae.id.2717	rs9813022	3	G	A	-0.0842444	0.0163583	2.53e-07	8498	0.3022	0.00311125	26.5156
family.Rhodospirillaceae.id.2717	rs3754624	2	T	C	0.0971389	0.0200064	1.71e-06	8496	0.162	0.00276714	23.5693
family.Rhodospirillaceae.id.2717	rs55876211	3	T	C	-0.0911851	0.0196395	2.87e-06	8494	0.172	0.00253147	21.5518
family.Rhodospirillaceae.id.2717	rs76784716	2	G	A	0.136049	0.0285767	1.49e-06	8498	0.0716	0.00266008	22.6603
family.Rhodospirillaceae.id.2717	rs4278423	10	C	T	0.107529	0.0235725	3.12e-06	8501	0.1064	0.0024418	20.8037
family.Rhodospirillaceae.id.2717	rs1549633	5	C	A	0.0999312	0.0218634	4.7e-06	8010	0.1561	0.00260138	20.8862
family.Rhodospirillaceae.id.2717	rs11591293	10	T	G	0.0743184	0.0158724	2.67e-06	8500	0.4195	0.00257258	21.9182
family.Rikenellaceae.id.967	rs9603208	13	T	G	0.0821173	0.0159596	1.92e-07	17680	0.1034	0.00149519	26.4715
family.Rikenellaceae.id.967	rs1939881	11	A	G	-0.105589	0.0206213	5.64e-07	17434	0.0577	0.00150162	26.2157
family.Rikenellaceae.id.967	rs67705352	1	G	T	-0.0549688	0.0110534	6.58e-07	17676	0.3738	0.00139718	24.7282
family.Rikenellaceae.id.967	rs4264350	15	C	T	-0.0526393	0.0108555	1.35e-06	17668	0.3936	0.0013291	23.5111
family.Rikenellaceae.id.967	rs62532512	9	A	C	-0.0504257	0.0107399	2.76e-06	17672	0.4831	0.00124587	22.042
family.Rikenellaceae.id.967	rs67281112	7	C	G	0.0635814	0.0137451	3.63e-06	17199	0.2167	0.00124256	21.395
family.Rikenellaceae.id.967	rs6837275	4	G	A	0.0570355	0.011887	1.45e-06	17199	0.2535	0.00133679	23.0195
family.Rikenellaceae.id.967	rs9578457	13	A	G	-0.141478	0.0315848	3.99e-06	9400	0.0567	0.00212996	20.0601
family.Rikenellaceae.id.967	rs2833282	21	A	G	0.0711137	0.0156966	4.31e-06	17680	0.1282	0.0011596	20.5232
family.Rikenellaceae.id.967	rs77885767	14	T	C	-0.156209	0.0336482	2.85e-06	8478	0.0477	0.00253568	21.5471
family.Rikenellaceae.id.967	rs8130320	21	G	A	-0.048924	0.0106843	4.73e-06	17680	0.4821	0.00118454	20.9652
family.Rikenellaceae.id.967	rs74474130	14	G	T	0.137747	0.0295688	3.61e-06	11055	0.0656	0.00195925	21.6981
family.Ruminococcaceae.id.2050	rs55793120	12	C	T	0.13822	0.0266152	1.44e-07	12405	0.0507	0.00216942	26.9658
family.Ruminococcaceae.id.2050	rs2113833	2	C	T	0.169146	0.0355009	1.14e-06	4140	0.0417	0.00545343	22.69
family.Ruminococcaceae.id.2050	rs17376049	1	C	T	0.0848534	0.0172114	7.3e-07	18333	0.1083	0.00132403	24.303
family.Ruminococcaceae.id.2050	rs56199908	9	C	T	-0.199327	0.0410444	1.66e-06	5618	0.0537	0.00418044	23.5759
family.Ruminococcaceae.id.2050	rs1612733	1	C	T	0.108708	0.0238006	4.22e-06	15016	0.0596	0.00138737	20.8589
family.Streptococcaceae.id.1850	rs11110281	12	C	T	-0.130554	0.0225943	1.4e-08	15316	0.0676	0.00217516	33.3831
family.Streptococcaceae.id.1850	rs2952251	8	G	A	-0.0639298	0.0126525	3.72e-07	16612	0.2525	0.0015345	25.5272
family.Streptococcaceae.id.1850	rs4968759	17	G	A	-0.0544035	0.0111271	8.92e-07	16624	0.4264	0.00143591	23.9021
family.Streptococcaceae.id.1850	rs395407	5	C	G	-0.0826855	0.0172536	1.33e-06	16088	0.1421	0.00142553	22.9639
family.Streptococcaceae.id.1850	rs35344081	16	A	G	0.0609349	0.0129703	2.64e-06	16624	0.2406	0.00132592	22.0688
family.Streptococcaceae.id.1850	rs2370083	14	T	G	-0.0842751	0.0184509	4.26e-06	16516	0.0885	0.00126156	20.8597
family.Streptococcaceae.id.1850	rs77558518	5	G	A	-0.104239	0.022806	3.72e-06	15161	0.0646	0.00137605	20.8882
family.Streptococcaceae.id.1850	rs76717940	3	A	T	0.150606	0.0334079	3.09e-06	7720	0.0606	0.00262557	20.3175
family.Streptococcaceae.id.1850	rs10028567	4	T	C	-0.0934027	0.0190343	3.72e-06	16549	0.0815	0.00145291	24.0763
family.Streptococcaceae.id.1850	rs72739637	15	G	A	0.0927983	0.0192021	1.82e-06	15111	0.1064	0.00154319	23.3521
family.Streptococcaceae.id.1850	rs9903102	17	A	C	-0.0693015	0.0154096	4.92e-06	16623	0.164	0.00121524	20.2232
family.Veillonellaceae.id.2172	rs12741784	1	T	C	-0.0621452	0.0119266	1.28e-07	15867	0.336	0.00170822	27.1473
family.Veillonellaceae.id.2172	rs79535861	13	C	A	0.100666	0.0207016	1.58e-06	15061	0.0885	0.00156757	23.643
family.Veillonellaceae.id.2172	rs111810795	14	T	C	-0.0867108	0.0180573	1.73e-06	15605	0.1074	0.00147548	23.056
family.Veillonellaceae.id.2172	rs12186441	5	A	G	0.208096	0.0453999	4.53e-06	5236	0.0368	0.00399649	21.0015
family.Veillonellaceae.id.2172	rs4797169	18	C	T	0.0587799	0.0128297	4.49e-06	15974	0.2505	0.00131233	20.9881
family.Veillonellaceae.id.2172	rs12668619	7	G	A	0.055301	0.0117654	2.57e-06	15971	0.3549	0.00138141	22.0902
family.Veillonellaceae.id.2172	rs2175069	4	G	A	-0.0526752	0.0114886	4.64e-06	15976	0.3857	0.00131412	21.0194
family.Veillonellaceae.id.2172	rs1442060	4	A	G	-0.0514024	0.0112125	4.51e-06	15976	0.494	0.00131379	21.0141
family.Veillonellaceae.id.2172	rs4461038	15	G	A	-0.0554965	0.0119467	3.73e-06	15973	0.3062	0.00134915	21.5764
family.Verrucomicrobiaceae.id.4036	rs11729256	4	C	T	0.0749798	0.0150177	6.73e-07	11861	0.2386	0.00209725	24.9235
family.Verrucomicrobiaceae.id.4036	rs4936098	11	G	A	0.0648691	0.0135928	1.13e-06	11858	0.34	0.00191696	22.7711
family.Verrucomicrobiaceae.id.4036	rs9349825	6	G	A	-0.0704354	0.0147128	2.51e-06	11858	0.2793	0.00192904	22.9149
family.Verrucomicrobiaceae.id.4036	rs74542928	4	C	T	0.112124	0.0236422	1.65e-06	11216	0.0785	0.00200131	22.4877
family.Verrucomicrobiaceae.id.4036	rs2602429	16	T	C	0.0745516	0.0156195	2.7e-06	11690	0.2217	0.001945	22.7775
family.Verrucomicrobiaceae.id.4036	rs4242783	10	A	G	0.0687992	0.0147694	2.75e-06	11690	0.2873	0.00185278	21.6955
family.Verrucomicrobiaceae.id.4036	rs11184341	1	C	G	0.0655301	0.014223	4.14e-06	11864	0.2783	0.00178603	21.2238
family.Verrucomicrobiaceae.id.4036	rs117107102	18	G	A	0.204683	0.0431573	2.92e-06	4975	0.0447	0.00450094	22.4844
family.Verrucomicrobiaceae.id.4036	rs12908520	15	A	G	0.0619104	0.0130946	2.15e-06	11863	0.4563	0.00188075	22.3496
family.Verrucomicrobiaceae.id.4036	rs111862613	12	C	T	0.0907065	0.0196746	3.73e-06	11621	0.166	0.00182569	21.2515
family.Victivallaceae.id.2255	rs4396289	11	T	C	-0.152918	0.0288525	1.54e-07	3913	0.16	0.00712739	28.0753
family.Victivallaceae.id.2255	rs2944282	7	C	T	-0.124197	0.0257026	1.57e-06	3555	0.3002	0.00652505	23.3358
family.Victivallaceae.id.2255	rs11764871	7	T	G	0.127099	0.025656	7.49e-07	3909	0.2505	0.00623912	24.5293
family.Victivallaceae.id.2255	rs6545794	2	G	A	-0.197786	0.0410495	5.97e-07	3916	0.0885	0.00589336	23.2034
family.Victivallaceae.id.2255	rs2546105	5	T	A	0.126643	0.0257111	1.03e-06	3917	0.2455	0.00615589	24.2496
family.Victivallaceae.id.2255	rs62570196	9	T	C	-0.246101	0.0483077	2.7e-07	3091	0.0686	0.00832655	25.9367
family.Victivallaceae.id.2255	rs7077363	10	A	G	0.148942	0.0318366	2.83e-06	3912	0.164	0.00556365	21.8756
family.Victivallaceae.id.2255	rs67832247	2	T	C	-0.123489	0.0266695	3.24e-06	3555	0.2694	0.00599482	21.4281
family.Victivallaceae.id.2255	rs61702987	2	C	T	0.145501	0.0300007	3.08e-06	3906	0.175	0.00598591	23.5097
family.Victivallaceae.id.2255	rs11671100	19	C	A	-0.160034	0.0349472	4.08e-06	3331	0.2008	0.00625606	20.9575
genus..Clostridiuminnocuumgroup.id.14397	rs6890185	5	C	T	0.113424	0.0233137	1.12e-06	4166	0.3111	0.00564942	23.6579
genus..Clostridiuminnocuumgroup.id.14397	rs1948423	3	A	T	-0.108859	0.023425	3.49e-06	4165	0.3082	0.00515834	21.5855
genus..Clostridiuminnocuumgroup.id.14397	rs1942371	18	A	G	-0.157938	0.034187	4.06e-06	3971	0.1302	0.00534594	21.3321
genus..Eubacteriumbrachygroup.id.11296	rs112617308	10	C	T	-0.170873	0.0362844	2.38e-06	4001	0.0795	0.00551239	22.1662
genus..Eubacteriumbrachygroup.id.11296	rs9613196	22	A	T	-0.238718	0.0528561	4.99e-06	3004	0.0765	0.00674439	20.3841
genus..Eubacteriumbrachygroup.id.11296	rs62348779	5	C	T	-0.201481	0.043286	3.78e-06	3827	0.0815	0.00562938	21.6543
genus..Eubacteriumbrachygroup.id.11296	rs2913110	10	T	C	0.105143	0.022942	4.56e-06	4001	0.3777	0.00522225	20.9934
genus..Eubacteriumbrachygroup.id.11296	rs4862235	4	A	G	0.104806	0.0225751	3.73e-06	4000	0.4443	0.00535945	21.5425
genus..Eubacteriumcoprostanoligenesgroup.id.11375	rs17159861	7	T	C	0.0962228	0.0168388	1.04e-08	17380	0.1332	0.00187528	32.6499
genus..Eubacteriumcoprostanoligenesgroup.id.11375	rs9648214	7	C	T	-0.0828719	0.016431	2.52e-07	17379	0.1183	0.0014616	25.4354
genus..Eubacteriumcoprostanoligenesgroup.id.11375	rs115325767	1	C	G	0.0783322	0.0174719	2.62e-06	16555	0.0934	0.00121268	20.0978
genus..Eubacteriumcoprostanoligenesgroup.id.11375	rs12906958	15	T	C	-0.0533159	0.0115935	4.35e-06	17380	0.3022	0.00121537	21.1464
genus..Eubacteriumcoprostanoligenesgroup.id.11375	rs4076415	15	G	T	0.0515152	0.0110294	1.99e-06	16960	0.4006	0.00128464	21.8129
genus..Eubacteriumcoprostanoligenesgroup.id.11375	rs6762473	3	A	C	0.0521584	0.0112353	4.26e-06	17377	0.3569	0.00123871	21.5493
genus..Eubacteriumcoprostanoligenesgroup.id.11375	rs73109678	7	A	G	-0.0796956	0.0172275	3.66e-06	17379	0.1153	0.00122988	21.398
genus..Eubacteriumcoprostanoligenesgroup.id.11375	rs76898927	3	A	G	0.123055	0.0266375	4.79e-06	12197	0.0477	0.00174662	21.3374
genus..Eubacteriumeligensgroup.id.14372	rs4583233	16	C	A	0.0670205	0.0128122	2.84e-07	14327	0.334	0.00190627	27.3595
genus..Eubacteriumeligensgroup.id.14372	rs265534	10	G	T	-0.0563756	0.0120127	2.27e-06	14776	0.4553	0.00148832	22.0212
genus..Eubacteriumeligensgroup.id.14372	rs72839198	2	G	C	0.155659	0.0375612	3.14e-06	4926	0.0557	0.00347427	17.1669
genus..Eubacteriumeligensgroup.id.14372	rs74606150	14	G	C	-0.196454	0.042565	4.25e-06	5381	0.0457	0.00394309	21.2938
genus..Eubacteriumeligensgroup.id.14372	rs6923695	6	G	T	0.103268	0.0229524	4.87e-06	12891	0.0567	0.00156784	20.2396
genus..Eubacteriumfissicatenagroup.id.14373	rs3771393	2	T	C	0.130842	0.0266671	7.38e-07	3792	0.2843	0.00630853	24.0611
genus..Eubacteriumfissicatenagroup.id.14373	rs2733072	8	A	G	0.109644	0.0228306	1.49e-06	3833	0.4652	0.00598126	23.0521
genus..Eubacteriumfissicatenagroup.id.14373	rs7104872	11	A	G	0.138612	0.0291906	2.73e-06	3829	0.1779	0.00585437	22.5366
genus..Eubacteriumfissicatenagroup.id.14373	rs151257695	7	G	A	0.20951	0.0454847	3.1e-06	3587	0.0805	0.0058801	21.2049
genus..Eubacteriumfissicatenagroup.id.14373	rs11876297	18	C	T	0.131469	0.0281712	2.67e-06	3396	0.2157	0.00637228	21.7662
genus..Eubacteriumhalliigroup.id.11338	rs13116360	4	C	T	0.154124	0.0297185	2.94e-07	10323	0.0626	0.00259868	26.8908
genus..Eubacteriumhalliigroup.id.11338	rs949971	3	G	T	-0.0540164	0.0116101	3.29e-06	16566	0.3837	0.00130496	21.6436
genus..Eubacteriumhalliigroup.id.11338	rs10798999	1	T	C	0.0601661	0.0126752	2.61e-06	16561	0.2157	0.00135867	22.5288
genus..Eubacteriumhalliigroup.id.11338	rs60254196	7	G	A	-0.0522832	0.0111865	2.7e-06	16238	0.5408	0.00134344	21.8415
genus..Eubacteriumhalliigroup.id.11338	rs10808115	7	C	A	-0.0504747	0.0109922	4.42e-06	16566	0.4781	0.00127117	21.0825
genus..Eubacteriumhalliigroup.id.11338	rs74018587	15	T	C	0.208943	0.043822	3.7e-06	3039	0.0368	0.00742512	22.7188
genus..Eubacteriumhalliigroup.id.11338	rs6550770	3	C	T	-0.198087	0.0443545	4.82e-06	4279	0.0517	0.00463956	19.9359
genus..Eubacteriumhalliigroup.id.11338	rs28584818	3	G	A	0.126115	0.0268627	4.43e-06	11095	0.0686	0.00198265	22.0372
genus..Eubacteriumnodatumgroup.id.11297	rs34297067	14	G	A	-0.186907	0.0341475	6.6e-08	3271	0.1392	0.00907593	29.941
genus..Eubacteriumnodatumgroup.id.11297	rs77910827	9	T	C	0.201788	0.0413568	9.05e-07	3271	0.1034	0.00722551	23.7921
genus..Eubacteriumnodatumgroup.id.11297	rs61841040	10	T	G	0.160621	0.0341609	3.56e-06	3295	0.166	0.00666479	22.0944
genus..Eubacteriumoxidoreducensgroup.id.11339	rs12423772	12	T	G	0.14098	0.0295029	2.63e-06	5321	0.1501	0.00427298	22.8255
genus..Eubacteriumoxidoreducensgroup.id.11339	rs2973294	4	T	G	0.0923559	0.0195439	2.39e-06	5378	0.4205	0.00413511	22.3227
genus..Eubacteriumoxidoreducensgroup.id.11339	rs34561138	16	A	G	0.216145	0.045992	2.51e-06	4186	0.0586	0.00524859	22.076
genus..Eubacteriumoxidoreducensgroup.id.11339	rs440215	5	T	C	0.0932766	0.0195294	1.65e-06	5377	0.4622	0.00422464	22.8038
genus..Eubacteriumrectalegroup.id.14374	rs35398954	15	G	A	-0.0901402	0.0174602	5.4e-07	16621	0.1213	0.00160098	26.6494
genus..Eubacteriumrectalegroup.id.14374	rs117151453	12	C	G	-0.113141	0.0243541	1.84e-06	13908	0.0507	0.00154936	21.5789
genus..Eubacteriumrectalegroup.id.14374	rs16960159	18	G	C	-0.156596	0.0336234	4.1e-06	8334	0.0477	0.00259595	21.6857
genus..Eubacteriumrectalegroup.id.14374	rs314726	2	C	T	0.0528824	0.0109486	1.38e-06	16966	0.4573	0.00137318	23.3266
genus..Eubacteriumrectalegroup.id.14374	rs10797540	1	G	A	0.0503179	0.0108389	3.53e-06	17350	0.4344	0.0012406	21.5487
genus..Eubacteriumrectalegroup.id.14374	rs10248854	7	A	C	-0.0527827	0.0113463	4.21e-06	17348	0.3598	0.00124589	21.6382
genus..Eubacteriumruminantiumgroup.id.11340	rs2116427	5	G	A	0.0911461	0.0182353	4.67e-07	7739	0.2565	0.00321784	24.9768
genus..Eubacteriumruminantiumgroup.id.11340	rs139749	22	T	C	-0.0845439	0.0171791	8.59e-07	7314	0.3419	0.00330046	24.2129
genus..Eubacteriumruminantiumgroup.id.11340	rs72836424	10	T	C	-0.139825	0.030069	2.62e-06	7314	0.0954	0.00294777	21.6178
genus..Eubacteriumruminantiumgroup.id.11340	rs2229917	9	G	A	0.153538	0.0323922	2.16e-06	7050	0.0666	0.00317672	22.4609
genus..Eubacteriumruminantiumgroup.id.11340	rs10131724	14	C	A	-0.199832	0.0414577	2.39e-06	5071	0.0636	0.00456081	23.2247
genus..Eubacteriumruminantiumgroup.id.11340	rs16891896	5	A	G	-0.174787	0.0390573	2.38e-06	4753	0.0586	0.00419586	20.0185
genus..Eubacteriumruminantiumgroup.id.11340	rs7000472	8	G	A	-0.0762282	0.016523	4.07e-06	7739	0.3618	0.00274268	21.2785
genus..Eubacteriumruminantiumgroup.id.11340	rs606117	9	G	A	0.0833243	0.018056	4.82e-06	7263	0.332	0.00292357	21.2903
genus..Eubacteriumruminantiumgroup.id.11340	rs57340348	6	C	T	-0.0979429	0.0212166	4.93e-06	7314	0.2147	0.0029052	21.3047
genus..Eubacteriumruminantiumgroup.id.11340	rs17519472	12	T	C	0.107804	0.0233984	4.7e-06	7710	0.1541	0.00274569	21.222
genus..Eubacteriumventriosumgroup.id.11341	rs6048195	20	T	A	-0.0603594	0.011658	2.5e-07	14839	0.4791	0.00180324	26.803
genus..Eubacteriumventriosumgroup.id.11341	rs73615400	20	C	T	-0.0956303	0.0193428	9.54e-07	15146	0.0905	0.00161122	24.4398
genus..Eubacteriumventriosumgroup.id.11341	rs57199565	3	C	T	0.0783394	0.0160257	7.97e-07	14913	0.2406	0.0015998	23.8929
genus..Eubacteriumventriosumgroup.id.11341	rs11617697	13	G	A	-0.143349	0.0286241	7.22e-07	11497	0.0477	0.00217667	25.0754
genus..Eubacteriumventriosumgroup.id.11341	rs16884680	8	T	G	-0.0906428	0.0191909	1.74e-06	15289	0.1074	0.00145702	22.3059
genus..Eubacteriumventriosumgroup.id.11341	rs12964517	18	A	G	0.0587198	0.0123453	2.07e-06	15289	0.3161	0.00147755	22.6207
genus..Eubacteriumventriosumgroup.id.11341	rs876734	12	T	C	-0.0618696	0.0132532	2.89e-06	14913	0.2893	0.00145919	21.7898
genus..Eubacteriumventriosumgroup.id.11341	rs3809430	14	C	T	-0.0548171	0.0118426	3.55e-06	15287	0.3479	0.00139962	21.4232
genus..Eubacteriumventriosumgroup.id.11341	rs78250280	1	A	G	0.0749762	0.0164404	3.36e-06	14835	0.1491	0.00139999	20.7951
genus..Eubacteriumxylanophilumgroup.id.14375	rs17830032	20	A	G	-0.160597	0.0310515	2.39e-07	9527	0.0537	0.00279988	26.7437
genus..Eubacteriumxylanophilumgroup.id.14375	rs13239072	7	A	G	0.0687427	0.0142728	1.82e-06	13307	0.2753	0.00174019	23.1936
genus..Eubacteriumxylanophilumgroup.id.14375	rs79582700	17	G	C	-0.0951677	0.0199969	2.41e-06	13256	0.1074	0.00170569	22.6458
genus..Eubacteriumxylanophilumgroup.id.14375	rs2213117	11	G	T	0.0877797	0.0189012	4.21e-06	12878	0.161	0.00167199	21.5646
genus..Eubacteriumxylanophilumgroup.id.14375	rs10140184	14	C	A	0.0576795	0.012599	4.96e-06	12930	0.4125	0.00161834	20.9558
genus..Eubacteriumxylanophilumgroup.id.14375	rs10917203	1	C	A	0.0612633	0.0130917	3.15e-06	12930	0.335	0.00169074	21.8949
genus..Eubacteriumxylanophilumgroup.id.14375	rs112176119	16	T	C	-0.113455	0.0245762	3.33e-06	12199	0.0646	0.00174397	21.3084
genus..Eubacteriumxylanophilumgroup.id.14375	rs1999224	9	T	G	-0.0949051	0.0203503	3.75e-06	13309	0.0885	0.00163149	21.7457
genus..Ruminococcusgauvreauiigroup.id.11342	rs2047242	10	G	A	-0.067603	0.0133738	2.46e-07	13369	0.2972	0.00190764	25.5481
genus..Ruminococcusgauvreauiigroup.id.11342	rs71386687	16	G	T	0.121037	0.02386	2.91e-07	11340	0.0596	0.00226412	25.7288
genus..Ruminococcusgauvreauiigroup.id.11342	rs9870933	3	G	A	0.0621643	0.0126072	8.49e-07	13382	0.4085	0.00181358	24.3098
genus..Ruminococcusgauvreauiigroup.id.11342	rs1391597	12	T	C	0.0590284	0.0124874	1.86e-06	13382	0.3807	0.001667	22.3417
genus..Ruminococcusgauvreauiigroup.id.11342	rs10931481	2	A	G	0.0610096	0.0130484	3.38e-06	13382	0.3111	0.00163098	21.8582
genus..Ruminococcusgauvreauiigroup.id.11342	rs289410	15	A	G	-0.0654926	0.0139101	2.27e-06	13380	0.2684	0.00165405	22.1645
genus..Ruminococcusgauvreauiigroup.id.11342	rs12539819	7	T	C	0.110654	0.0240684	4.49e-06	11860	0.0954	0.00177901	21.1332
genus..Ruminococcusgnavusgroup.id.14376	rs13163520	5	A	G	-0.127377	0.0233883	5.61e-08	6326	0.1809	0.00466688	29.6517
genus..Ruminococcusgnavusgroup.id.14376	rs934940	2	C	A	-0.105045	0.0229588	2.74e-06	6309	0.1849	0.00330713	20.9273
genus..Ruminococcusgnavusgroup.id.14376	rs9872758	3	C	T	0.0849233	0.0176643	1.66e-06	6398	0.4771	0.00359956	23.106
genus..Ruminococcusgnavusgroup.id.14376	rs2909242	8	A	C	-0.0909965	0.018351	7.41e-07	6401	0.3857	0.00382663	24.5807
genus..Ruminococcusgnavusgroup.id.14376	rs3124783	9	G	A	-0.11599	0.0249099	2.67e-06	6401	0.1203	0.00337581	21.675
genus..Ruminococcusgnavusgroup.id.14376	rs62167033	2	C	T	0.185289	0.0396295	3.5e-06	5194	0.0706	0.00419117	21.8522
genus..Ruminococcusgnavusgroup.id.14376	rs12136548	1	T	C	0.0901946	0.0196476	3.1e-06	6401	0.2913	0.00328146	21.0672
genus..Ruminococcustorquesgroup.id.14377	rs35866622	19	C	T	-0.0612024	0.0109421	2.21e-08	17240	0.4404	0.00181138	31.2812
genus..Ruminococcustorquesgroup.id.14377	rs773123	12	A	T	0.0824005	0.0173862	1.59e-06	17011	0.1123	0.00131871	22.4595
genus..Ruminococcustorquesgroup.id.14377	rs10904297	10	G	A	-0.167804	0.0389812	2.69e-06	3143	0.0298	0.00586135	18.5191
genus..Ruminococcustorquesgroup.id.14377	rs8080469	17	A	G	0.0490727	0.0107036	3.5e-06	17798	0.5189	0.0011796	21.0169
genus..Ruminococcustorquesgroup.id.14377	rs73130967	7	T	A	0.0770375	0.0168264	3.71e-06	17011	0.1123	0.00123071	20.9589
genus..Ruminococcustorquesgroup.id.14377	rs12434631	14	G	A	0.074697	0.0153401	2.77e-06	17353	0.1402	0.00136454	23.7084
genus..Ruminococcustorquesgroup.id.14377	rs4073731	11	C	T	0.0651948	0.0142221	4.05e-06	17793	0.1759	0.0011796	21.0111
genus.Actinomyces.id.423	rs34583783	6	T	G	0.126596	0.0268461	4.49e-06	7468	0.1024	0.00296881	22.2311
genus.Actinomyces.id.423	rs4146653	10	A	G	0.0985224	0.0214182	4.5e-06	7468	0.1968	0.00282533	21.1537
genus.Adlercreutzia.id.812	rs7680684	4	T	C	-0.083381	0.0168901	9.77e-07	8243	0.325	0.00294784	24.3649
genus.Adlercreutzia.id.812	rs2147798	1	G	C	0.0922959	0.0192121	1.4e-06	8243	0.1958	0.00279199	23.0732
genus.Adlercreutzia.id.812	rs80078995	5	T	A	-0.11324	0.0232586	1.57e-06	8243	0.1342	0.00286746	23.6987
genus.Adlercreutzia.id.812	rs2717140	18	T	C	-0.119225	0.0251081	2.05e-06	8243	0.1113	0.00272795	22.5425
genus.Adlercreutzia.id.812	rs9490822	6	T	C	-0.0734512	0.0155789	2.54e-06	8243	0.4473	0.00268949	22.2238
genus.Adlercreutzia.id.812	rs12522517	5	T	A	-0.104884	0.0234695	4.41e-06	8187	0.1272	0.0024335	19.9668
genus.Adlercreutzia.id.812	rs13231526	7	A	C	0.143237	0.0311654	4.81e-06	8051	0.0636	0.00261684	21.1182
genus.Akkermansia.id.4037	rs11729256	4	C	T	0.0750473	0.0150184	6.58e-07	11860	0.2386	0.00210099	24.966
genus.Akkermansia.id.4037	rs4936098	11	G	A	0.0649225	0.0135934	1.1e-06	11857	0.34	0.00192011	22.8067
genus.Akkermansia.id.4037	rs9349825	6	G	A	-0.0703407	0.0147133	2.6e-06	11857	0.2793	0.0019239	22.8518
genus.Akkermansia.id.4037	rs74542928	4	C	T	0.112623	0.0236434	1.48e-06	11215	0.0785	0.00201908	22.6858
genus.Akkermansia.id.4037	rs2602429	16	T	C	0.0745352	0.0156201	2.72e-06	11689	0.2217	0.00194416	22.7656
genus.Akkermansia.id.4037	rs11184341	1	C	G	0.0655855	0.0142236	4.06e-06	11863	0.2783	0.00178905	21.2579
genus.Akkermansia.id.4037	rs4242783	10	A	G	0.0685454	0.0147701	3e-06	11689	0.2873	0.00183914	21.5336
genus.Akkermansia.id.4037	rs117107102	18	G	A	0.204406	0.0431629	3.01e-06	4974	0.0447	0.00448856	22.4178
genus.Akkermansia.id.4037	rs12908520	15	A	G	0.061772	0.0130954	2.26e-06	11862	0.4563	0.0018723	22.2471
genus.Akkermansia.id.4037	rs111862613	12	C	T	0.0911199	0.0196748	3.39e-06	11620	0.166	0.00184246	21.4452
genus.Alistipes.id.968	rs67281112	7	C	G	0.0634575	0.0137846	3.92e-06	17090	0.2167	0.00123851	21.1898
genus.Alistipes.id.968	rs67705352	1	G	T	-0.0532404	0.0110864	1.65e-06	17567	0.3738	0.00131109	23.0596
genus.Alistipes.id.968	rs11769002	7	A	G	-0.0528793	0.0109389	1.45e-06	17571	0.4006	0.00132817	23.3657
genus.Alistipes.id.968	rs7129639	11	A	C	-0.0524955	0.0109584	1.78e-06	17571	0.4016	0.00130433	22.9458
genus.Alistipes.id.968	rs8130320	21	G	A	-0.049002	0.010717	4.84e-06	17571	0.4821	0.00118841	20.904
genus.Alistipes.id.968	rs1107244	13	A	G	0.0758558	0.0171182	3.59e-06	17571	0.0785	0.00111629	19.6341
genus.Allisonella.id.2174	rs602075	9	G	A	0.168974	0.0296976	3.57e-08	3212	0.2306	0.00997857	32.3541
genus.Allisonella.id.2174	rs35778461	9	T	C	0.146679	0.0297186	1.21e-06	3212	0.1918	0.007527	24.3449
genus.Allisonella.id.2174	rs6742198	2	A	G	0.149152	0.0316484	3.35e-06	3182	0.1958	0.00693158	22.1963
genus.Allisonella.id.2174	rs1901739	5	G	T	0.115769	0.0248626	3.59e-06	3212	0.495	0.00670486	21.6679
genus.Allisonella.id.2174	rs685403	18	C	G	-0.175203	0.0404474	4.88e-06	3212	0.1083	0.00580761	18.7513
genus.Alloprevotella.id.961	rs12675596	8	T	G	0.145669	0.0290678	9.64e-07	3008	0.2445	0.00827981	25.0969
genus.Alloprevotella.id.961	rs4680035	3	G	A	-0.119599	0.0259446	4.99e-06	3007	0.5457	0.00701735	21.2361
genus.Anaerofilum.id.2053	rs816292	12	C	T	-0.113003	0.02204	2.64e-07	5017	0.2425	0.00521241	26.2772
genus.Anaerofilum.id.2053	rs79598899	2	T	C	0.182586	0.0357284	3.75e-07	4709	0.0825	0.00551538	26.1049
genus.Anaerofilum.id.2053	rs4506496	1	A	G	0.10309	0.0212861	1.49e-06	4935	0.337	0.00473034	23.4457
genus.Anaerofilum.id.2053	rs712981	3	C	A	0.10076	0.0202902	6.83e-07	5051	0.4185	0.00485854	24.6505
genus.Anaerofilum.id.2053	rs17105491	10	C	G	-0.193107	0.0411187	1.57e-06	4856	0.0596	0.0045214	22.0466
genus.Anaerofilum.id.2053	rs10794359	11	C	T	-0.0953524	0.02006	2.23e-06	4994	0.4871	0.00450395	22.5854
genus.Anaerofilum.id.2053	rs17096874	14	T	C	-0.126337	0.0268919	2.86e-06	5051	0.1809	0.00435058	22.062
genus.Anaerostipes.id.1991	rs7193624	16	T	C	0.0750642	0.0150723	5.35e-07	16926	0.1491	0.00146324	24.8001
genus.Anaerostipes.id.1991	rs2804244	10	G	A	-0.053089	0.0110983	2.04e-06	16926	0.4553	0.00135007	22.8795
genus.Anaerostipes.id.1991	rs62215703	21	A	G	0.0644965	0.0136702	1.98e-06	15550	0.2197	0.00142946	22.2571
genus.Anaerostipes.id.1991	rs2396460	2	C	T	-0.0512653	0.0109555	2.91e-06	16912	0.4394	0.00129307	21.8941
genus.Anaerostipes.id.1991	rs3900776	9	A	G	-0.110013	0.0236302	2.75e-06	14694	0.0706	0.00147291	21.6719
genus.Anaerostipes.id.1991	rs2014785	3	C	T	0.0515687	0.0112199	4.68e-06	16445	0.3887	0.00128294	21.1224
genus.Anaerostipes.id.1991	rs62157625	2	C	T	0.088573	0.0185548	1.45e-06	15215	0.1133	0.00149544	22.7842
genus.Anaerostipes.id.1991	rs6726833	2	A	C	-0.0877497	0.0189408	3.32e-06	16924	0.0944	0.0012666	21.4606
genus.Anaerostipes.id.1991	rs6854026	4	C	T	-0.0508482	0.0109075	3.2e-06	16921	0.5119	0.00128267	21.7294
genus.Anaerostipes.id.1991	rs60983350	17	A	G	-0.0539901	0.0116575	4.42e-06	16344	0.4354	0.00131065	21.4468
genus.Anaerotruncus.id.2054	rs6563550	13	C	T	0.0877135	0.0176745	2.35e-07	16566	0.0785	0.00148449	24.6256
genus.Anaerotruncus.id.2054	rs8005030	14	T	C	0.0554447	0.0117854	2.28e-06	16548	0.3022	0.00133568	22.1297
genus.Anaerotruncus.id.2054	rs4669806	2	T	G	0.0576389	0.0122994	2.42e-06	16566	0.2495	0.00132395	21.9589
genus.Anaerotruncus.id.2054	rs1272208	9	T	G	-0.0611743	0.0129831	4.28e-06	16117	0.2803	0.00137563	22.1988
genus.Anaerotruncus.id.2054	rs9347879	6	C	T	0.050618	0.011049	4.22e-06	16566	0.4602	0.00126531	20.9851
genus.Bacteroides.id.918	rs6795673	3	T	C	0.0538565	0.0105251	3.38e-07	18301	0.4115	0.00142865	26.1803
genus.Bacteroides.id.918	rs28757219	6	A	T	0.0818398	0.0170319	1.29e-06	14833	0.1521	0.00155418	23.0859
genus.Bacteroides.id.918	rs9507307	13	T	C	0.0604456	0.0129128	2.13e-06	18184	0.1899	0.00120359	21.91
genus.Bacteroides.id.918	rs66474973	20	T	G	0.0812515	0.0164479	6.81e-07	17405	0.1153	0.0014001	24.4001
genus.Bacteroides.id.918	rs11585893	1	G	A	-0.0740746	0.0147633	1.8e-06	17821	0.1481	0.00141067	25.1722
genus.Bacteroides.id.918	rs495004	9	G	C	-0.0607475	0.0129865	3.42e-06	17707	0.2097	0.00123421	21.8787
genus.Bacteroides.id.918	rs17619981	19	G	T	0.0880978	0.0187002	2.69e-06	15801	0.0656	0.00140263	22.1913
genus.Barnesiella.id.944	rs2276875	4	G	A	-0.0697176	0.0139537	4.65e-07	13893	0.2545	0.00179362	24.9599
genus.Barnesiella.id.944	rs2428166	6	A	G	-0.165859	0.0337309	8.51e-07	8091	0.0487	0.00297936	24.172
genus.Barnesiella.id.944	rs60316894	12	T	C	-0.121478	0.025184	1.19e-06	12717	0.0596	0.00182629	23.2637
genus.Barnesiella.id.944	rs35177866	3	G	A	0.0917125	0.0190133	2.95e-06	13394	0.1243	0.00173411	23.2635
genus.Barnesiella.id.944	rs13242616	7	C	T	-0.0583747	0.0123176	2.29e-06	13945	0.3698	0.00160798	22.4562
genus.Barnesiella.id.944	rs79795328	4	G	A	-0.0818645	0.0176441	4.23e-06	13657	0.1252	0.00157382	21.5243
genus.Barnesiella.id.944	rs2057922	7	C	G	0.0915241	0.0194623	3.83e-06	14208	0.1064	0.00155409	22.1117
genus.Barnesiella.id.944	rs199035	6	A	G	0.0559495	0.0119716	3e-06	13945	0.5089	0.00156384	21.8388
genus.Barnesiella.id.944	rs62251337	3	G	A	-0.0690763	0.0149374	4.24e-06	13945	0.1581	0.00153117	21.3818
genus.Barnesiella.id.944	rs77455852	5	G	T	-0.0891491	0.0195601	3.16e-06	13394	0.1213	0.0015485	20.7696
genus.Barnesiella.id.944	rs12909713	15	T	C	-0.0550716	0.0120039	4.95e-06	14205	0.4692	0.00147954	21.045
genus.Bifidobacterium.id.436	rs182549	2	T	C	0.119703	0.0127294	1.28e-20	14778	0.4911	0.0059483	88.418
genus.Bifidobacterium.id.436	rs7570971	2	C	A	0.113335	0.0125748	2.01e-19	14666	0.5099	0.00550833	81.2215
genus.Bifidobacterium.id.436	rs7322849	13	C	T	0.112428	0.0201813	1.08e-08	14778	0.0964	0.0020957	31.0311
genus.Bifidobacterium.id.436	rs638382	2	C	T	-0.0650864	0.0123008	9.45e-08	14021	0.3469	0.00199283	27.9933
genus.Bifidobacterium.id.436	rs1961273	2	T	C	0.0674036	0.0132319	3.51e-07	14778	0.2714	0.00175285	25.9456
genus.Bifidobacterium.id.436	rs10841473	12	C	G	-0.0624207	0.0129438	1.65e-06	14777	0.2704	0.00157131	23.2526
genus.Bifidobacterium.id.436	rs56108664	5	C	T	0.0729971	0.0157926	2.44e-06	13916	0.1849	0.00153294	21.362
genus.Bifidobacterium.id.436	rs4567981	2	A	T	0.0562084	0.0117923	1.93e-06	14666	0.4394	0.00154675	22.7167
genus.Bifidobacterium.id.436	rs76671854	5	G	C	-0.0846055	0.0184003	3.96e-06	13806	0.1252	0.00152902	21.1389
genus.Bifidobacterium.id.436	rs75344046	21	T	C	0.232354	0.0505979	4.86e-06	3856	0.0497	0.00543914	21.0771
genus.Bifidobacterium.id.436	rs857444	6	T	C	0.0558234	0.0121219	3.57e-06	14777	0.3608	0.00143311	21.2047
genus.Bifidobacterium.id.436	rs13020688	2	A	G	0.0562696	0.0122617	4.07e-06	14666	0.3529	0.00143387	21.0564
genus.Bifidobacterium.id.436	rs62181700	2	A	G	-0.0624643	0.0131205	2.17e-06	14774	0.2813	0.00153178	22.6622
genus.Bifidobacterium.id.436	rs73797465	5	G	T	-0.0953566	0.0209236	4.38e-06	14666	0.0865	0.00141417	20.7667
genus.Bilophila.id.3170	rs116261629	6	C	G	0.128112	0.0261358	8.62e-07	11276	0.0716	0.00212632	24.0233
genus.Bilophila.id.3170	rs1571225	9	T	C	0.0826826	0.0170621	1.12e-06	12854	0.1491	0.0018236	23.4797
genus.Bilophila.id.3170	rs3827020	20	T	C	0.0766479	0.0160642	1.79e-06	12628	0.1899	0.00179955	22.7621
genus.Bilophila.id.3170	rs1241171	1	A	G	-0.0692654	0.0150148	4.24e-06	12856	0.2157	0.0016526	21.2777
genus.Bilophila.id.3170	rs7802841	7	A	C	0.0670097	0.0137701	1.77e-06	12856	0.3509	0.00183865	23.6775
genus.Bilophila.id.3170	rs6793291	3	A	C	0.112729	0.0241633	3.11e-06	11051	0.0924	0.00196564	21.7611
genus.Bilophila.id.3170	rs542415	15	C	T	-0.0613623	0.0133436	4.71e-06	12777	0.34	0.00165238	21.1441
genus.Blautia.id.1992	rs11149971	16	T	C	0.117605	0.02339	1.04e-06	16255	0.0537	0.00155285	25.2777
genus.Blautia.id.1992	rs12453000	17	T	C	0.0625335	0.0129987	1.26e-06	17815	0.2197	0.0012974	23.1406
genus.Blautia.id.1992	rs67794373	7	T	C	0.0601709	0.0123443	1e-06	18158	0.2137	0.00130679	23.7571
genus.Blautia.id.1992	rs72973581	19	G	A	0.125169	0.0265408	1.74e-06	12764	0.0547	0.0017395	22.2381
genus.Blautia.id.1992	rs7860714	9	G	A	-0.0502178	0.0109853	4.09e-06	18162	0.334	0.00114929	20.8952
genus.Blautia.id.1992	rs682885	11	G	A	-0.0493376	0.0107359	4.49e-06	18274	0.4165	0.00115437	21.117
genus.Butyricicoccus.id.2055	rs56221232	2	C	T	0.0828027	0.0167401	7.62e-07	17133	0.1083	0.00142601	24.4638
genus.Butyricicoccus.id.2055	rs2017189	4	T	G	-0.0506956	0.011024	3.87e-06	17133	0.4215	0.0012328	21.1451
genus.Butyricimonas.id.945	rs113054641	21	A	G	-0.144881	0.0274574	1.74e-07	9949	0.0845	0.00279069	27.8367
genus.Butyricimonas.id.945	rs62390301	5	C	T	-0.0872983	0.0174893	7.42e-07	10634	0.1829	0.00233752	24.9107
genus.Butyricimonas.id.945	rs7083431	10	C	A	0.0703539	0.0144439	8.85e-07	10737	0.3549	0.00220479	23.7208
genus.Butyricimonas.id.945	rs2642760	5	C	G	0.0713357	0.0145396	8.58e-07	10634	0.3767	0.00225856	24.0674
genus.Butyricimonas.id.945	rs782080	3	A	T	0.0653488	0.0137973	2.23e-06	10733	0.4066	0.00208572	22.4286
genus.Butyricimonas.id.945	rs1862649	16	A	G	0.113124	0.0248176	4.76e-06	10123	0.0915	0.00204828	20.7732
genus.Butyricimonas.id.945	rs71428626	2	T	G	-0.133188	0.0289905	4.8e-06	9776	0.0726	0.00215438	21.1024
genus.Butyricimonas.id.945	rs78453362	3	G	A	-0.14948	0.0327073	4.06e-06	8207	0.0577	0.00253857	20.882
genus.Butyricimonas.id.945	rs62130338	19	A	G	-0.0732608	0.0158324	3.9e-06	10557	0.2624	0.00202409	21.4076
genus.Butyricimonas.id.945	rs9657374	8	T	C	0.0680719	0.0148172	4.5e-06	10737	0.3022	0.00196185	21.1018
genus.Butyrivibrio.id.1993	rs72723662	14	T	C	0.224078	0.0449336	7.86e-07	3073	0.1004	0.00802773	24.8527
genus.Butyrivibrio.id.1993	rs7412979	1	G	C	0.186779	0.0389112	1.71e-06	3480	0.0875	0.00657748	23.0279
genus.Butyrivibrio.id.1993	rs7752361	6	G	A	-0.11923	0.0239975	7.69e-07	3481	0.504	0.00704156	24.6713
genus.Butyrivibrio.id.1993	rs4537857	13	C	T	-0.12459	0.0260992	1.8e-06	3482	0.2922	0.00650203	22.7752
genus.Butyrivibrio.id.1993	rs11761679	7	C	T	0.154775	0.0321539	2.2e-06	3482	0.1561	0.00661038	23.1572
genus.Butyrivibrio.id.1993	rs16941336	17	T	C	0.127488	0.0267936	1.53e-06	3482	0.2644	0.00645996	22.6268
genus.Butyrivibrio.id.1993	rs74622183	14	G	A	-0.201027	0.0428204	2.46e-06	3478	0.0875	0.00629702	22.0272
genus.Butyrivibrio.id.1993	rs7763512	6	A	G	0.119846	0.0253367	3.11e-06	3259	0.3827	0.0068185	22.3603
genus.CandidatusSoleaferrea.id.11350	rs4294381	1	C	T	0.112197	0.023186	1.37e-06	6145	0.1799	0.00379606	23.4081
genus.CandidatusSoleaferrea.id.11350	rs10090365	8	G	A	-0.0834413	0.0180989	4.17e-06	6145	0.5586	0.00344697	21.248
genus.CandidatusSoleaferrea.id.11350	rs10108780	8	G	A	-0.092834	0.0199807	3.64e-06	5999	0.2674	0.00358555	21.5799
genus.CandidatusSoleaferrea.id.11350	rs11153159	6	C	G	-0.12805	0.0285446	4.42e-06	6101	0.1292	0.00328761	20.1172
genus.Catenibacterium.id.2153	rs12404911	1	T	C	0.140717	0.0304142	2.8e-06	3239	0.17	0.00656552	21.3931
genus.Catenibacterium.id.2153	rs77285108	4	A	G	-0.161826	0.0353447	3.63e-06	3210	0.1461	0.0064881	20.9497
genus.Catenibacterium.id.2153	rs73128290	7	G	A	0.129726	0.0284563	4.29e-06	3239	0.2634	0.00637546	20.7698
genus.Catenibacterium.id.2153	rs212393	6	A	G	-0.135254	0.0286209	3.62e-06	3239	0.3101	0.0068476	22.3185
genus.ChristensenellaceaeR.7group.id.11283	rs999354	19	A	T	0.0580248	0.0117185	7.01e-07	16324	0.325	0.0014997	24.5148
genus.ChristensenellaceaeR.7group.id.11283	rs62467127	7	T	C	0.114108	0.0251983	3.25e-06	12719	0.0447	0.00160968	20.5033
genus.ChristensenellaceaeR.7group.id.11283	rs17081797	18	G	A	-0.0904325	0.0204253	3.34e-06	16324	0.0686	0.0011994	19.6001
genus.ChristensenellaceaeR.7group.id.11283	rs892686	9	G	A	0.0514099	0.011136	3.97e-06	16325	0.4513	0.00130382	21.31
genus.Clostridiumsensustricto1.id.1873	rs550843	6	C	T	-0.0783246	0.0169209	2.05e-06	14102	0.1491	0.00151708	21.4233
genus.Clostridiumsensustricto1.id.1873	rs2795528	10	A	G	-0.184315	0.0392204	2.72e-06	6366	0.0487	0.0034572	22.078
genus.Clostridiumsensustricto1.id.1873	rs2817172	1	T	C	0.058139	0.0124492	2.77e-06	13658	0.4125	0.0015943	21.8065
genus.Clostridiumsensustricto1.id.1873	rs115807074	5	G	A	-0.22736	0.0492575	4.32e-06	4229	0.0497	0.00501259	21.295
genus.Clostridiumsensustricto1.id.1873	rs116847295	12	T	C	0.110021	0.0246032	4.58e-06	12910	0.0755	0.00154659	19.9943
genus.Clostridiumsensustricto1.id.1873	rs12341505	9	A	G	0.0810718	0.0180121	4.82e-06	14118	0.1113	0.00143289	20.2558
genus.Collinsella.id.815	rs9541268	13	A	C	0.09597	0.0197312	8.79e-07	12914	0.0964	0.00182855	23.6535
genus.Collinsella.id.815	rs2671662	17	G	C	-0.0567751	0.011945	2.22e-06	14334	0.4682	0.00157359	22.5883
genus.Collinsella.id.815	rs73052258	2	A	G	0.0930178	0.0202658	1.72e-06	14334	0.0964	0.00146757	21.0641
genus.Collinsella.id.815	rs2103510	21	A	G	0.0786551	0.0168217	2.42e-06	14334	0.1312	0.00152295	21.8602
genus.Coprobacter.id.949	rs305411	1	G	A	0.129218	0.0264518	1.01e-06	6777	0.1352	0.00350893	23.8567
genus.Coprobacter.id.949	rs3828477	3	T	G	-0.091218	0.019569	2.89e-06	6798	0.2813	0.00318606	21.7217
genus.Coprobacter.id.949	rs55672356	4	A	T	-0.193354	0.0413815	2.74e-06	4903	0.0527	0.00443306	21.8232
genus.Coprobacter.id.949	rs143662916	11	T	C	0.253264	0.0540141	3.07e-06	3083	0.0577	0.00708064	21.971
genus.Coprobacter.id.949	rs213863	6	T	C	-0.0887412	0.0188377	2.35e-06	6798	0.3091	0.00325385	22.1853
genus.Coprobacter.id.949	rs72821405	6	C	T	-0.147365	0.0319978	4.76e-06	6177	0.0885	0.00342203	21.2036
genus.Coprococcus1.id.11301	rs4277593	20	A	G	-0.0585649	0.0109914	1.14e-07	16651	0.4831	0.00170213	28.387
genus.Coprococcus1.id.11301	rs56405618	4	G	A	-0.08963	0.0186508	1.57e-06	16379	0.1113	0.00140803	23.0918
genus.Coprococcus1.id.11301	rs74101919	1	C	T	-0.0718989	0.0144651	1.03e-06	16732	0.1869	0.00147439	24.7029
genus.Coprococcus1.id.11301	rs1010560	1	A	C	0.0580232	0.0122722	1.96e-06	16723	0.2962	0.00133496	22.3517
genus.Coprococcus1.id.11301	rs73031725	11	C	T	0.167591	0.0355224	1.98e-06	7206	0.0606	0.00307938	22.2524
genus.Coprococcus1.id.11301	rs1576241	6	G	A	-0.0510343	0.0109535	3.33e-06	16729	0.4394	0.00129595	21.7056
genus.Coprococcus1.id.11301	rs12794898	11	T	G	0.0903299	0.0197212	4.92e-06	15186	0.0944	0.0013796	20.9767
genus.Coprococcus1.id.11301	rs7784490	7	G	C	-0.0518543	0.0113136	4.55e-06	16733	0.3887	0.00125386	21.0047
genus.Coprococcus2.id.11302	rs59936925	20	T	A	0.117085	0.0233995	9.38e-07	10931	0.1004	0.00228528	25.033
genus.Coprococcus2.id.11302	rs6677933	1	T	C	-0.0804405	0.0164216	1.19e-06	11483	0.2416	0.00208524	23.9906
genus.Coprococcus2.id.11302	rs1958519	14	A	T	0.0665288	0.0138558	1.58e-06	11009	0.4364	0.00208978	23.0503
genus.Coprococcus2.id.11302	rs72680320	4	C	T	-0.0649382	0.013919	2.27e-06	11009	0.4135	0.00197323	21.7623
genus.Coprococcus2.id.11302	rs2482516	9	T	C	0.0754415	0.0164619	4.72e-06	11483	0.2256	0.00182563	20.9984
genus.Coprococcus3.id.11303	rs8100692	19	C	T	0.0577411	0.0113476	4.16e-07	15829	0.4274	0.00163305	25.8885
genus.Coprococcus3.id.11303	rs62481985	8	C	G	-0.0582385	0.0115052	4.18e-07	15472	0.4364	0.00165335	25.6197
genus.Coprococcus3.id.11303	rs178271	22	C	T	0.145257	0.0294239	7.81e-07	10794	0.0527	0.00225275	24.3665
genus.Coprococcus3.id.11303	rs13394391	2	T	C	-0.0709302	0.0150918	2.2e-06	15834	0.16	0.00139311	22.0864
genus.Coprococcus3.id.11303	rs11080344	17	T	C	0.0516921	0.0113054	4.79e-06	15835	0.4742	0.00131851	20.9036
genus.Coprococcus3.id.11303	rs7521171	1	A	G	-0.0596434	0.0129279	4.32e-06	15472	0.338	0.00137382	21.2822
genus.DefluviitaleaceaeUCG011.id.11287	rs4677103	3	G	A	0.0977912	0.0197263	9.6e-07	7983	0.171	0.00306906	24.5696
genus.DefluviitaleaceaeUCG011.id.11287	rs72731813	4	T	C	-0.147383	0.0293796	4.33e-07	7767	0.0815	0.00322957	25.1588
genus.DefluviitaleaceaeUCG011.id.11287	rs112893842	9	C	T	0.11381	0.0232806	1.45e-06	8183	0.0974	0.00291203	23.8929
genus.DefluviitaleaceaeUCG011.id.11287	rs9725395	1	G	A	-0.13834	0.029554	3.52e-06	8011	0.0875	0.00272764	21.9055
genus.DefluviitaleaceaeUCG011.id.11287	rs55658617	21	C	T	0.174369	0.0362226	2.15e-06	6663	0.0696	0.00346579	23.1659
genus.DefluviitaleaceaeUCG011.id.11287	rs9608282	22	G	T	0.142939	0.0299793	2.52e-06	7716	0.0656	0.00293758	22.7273
genus.DefluviitaleaceaeUCG011.id.11287	rs1582238	1	C	T	0.0805036	0.0167257	1.57e-06	7983	0.3718	0.0028936	23.1609
genus.DefluviitaleaceaeUCG011.id.11287	rs4344384	10	T	G	0.0715978	0.0156309	4.83e-06	8180	0.4742	0.00255838	20.9761
genus.Desulfovibrio.id.3173	rs11160353	14	A	T	-0.0691756	0.0147285	2.7e-06	9234	0.508	0.00238321	22.0543
genus.Desulfovibrio.id.3173	rs2853179	8	T	C	0.0811971	0.0174234	2.42e-06	8949	0.2485	0.00242095	21.7128
genus.Desulfovibrio.id.3173	rs16863365	2	G	A	0.109402	0.0226964	1.79e-06	8776	0.1173	0.00264056	23.2296
genus.Desulfovibrio.id.3173	rs13066142	3	A	G	0.119141	0.0250891	3.79e-06	9241	0.0934	0.0024343	22.5453
genus.Desulfovibrio.id.3173	rs6580353	5	C	T	0.0770979	0.0169735	4.94e-06	9241	0.2604	0.00222768	20.6275
genus.Dialister.id.2183	rs11166701	8	A	G	-0.0655301	0.013186	5.51e-07	11720	0.5159	0.00210288	24.6934
genus.Dialister.id.2183	rs4753063	11	A	G	-0.0596297	0.0130052	4.86e-06	11989	0.4414	0.00175044	21.0194
genus.Dorea.id.1997	rs13279148	8	A	G	0.0715309	0.0150878	2.25e-06	17605	0.166	0.00127511	22.4744
genus.Dorea.id.1997	rs62503162	8	G	A	-0.0974091	0.0194379	7.47e-07	16210	0.0875	0.00154684	25.11
genus.Dorea.id.1997	rs78772518	8	C	A	0.13826	0.0283609	3.38e-06	10858	0.0567	0.00218399	23.7613
genus.Dorea.id.1997	rs73729431	6	T	C	-0.13745	0.0299983	3.17e-06	9596	0.0606	0.00218302	20.9897
genus.Dorea.id.1997	rs4793307	17	T	C	0.0574165	0.0122472	4.01e-06	17600	0.2455	0.00124723	21.9762
genus.Dorea.id.1997	rs1899291	4	T	C	0.0697217	0.0150285	4.57e-06	17609	0.1282	0.00122079	21.5208
genus.Eggerthella.id.819	rs3851328	2	G	T	-0.107774	0.0236527	4.18e-06	5147	0.2664	0.0040176	20.754
genus.Eggerthella.id.819	rs2240838	7	G	A	0.0980582	0.0197653	7.36e-07	5147	0.502	0.00475922	24.6033
genus.Eggerthella.id.819	rs2223081	21	A	G	0.102572	0.0221108	3.89e-06	5147	0.2922	0.00416372	21.5119
genus.Eggerthella.id.819	rs112205261	1	C	T	-0.188618	0.0403613	3.35e-06	5036	0.0577	0.00431788	21.8305
genus.Eggerthella.id.819	rs76663501	20	T	C	0.175349	0.0378576	4.83e-06	4814	0.0815	0.00443674	21.4448
genus.Eisenbergiella.id.11304	rs3812426	8	A	G	0.106447	0.0224159	2.72e-06	5583	0.2078	0.0040229	22.5425
genus.Eisenbergiella.id.11304	rs1508033	15	C	A	0.091546	0.0195787	3.23e-06	5580	0.3499	0.00390284	21.8553
genus.Eisenbergiella.id.11304	rs12278566	11	A	T	-0.121065	0.0251658	1.65e-06	5582	0.175	0.00412883	23.1344
genus.Eisenbergiella.id.11304	rs2683098	15	T	C	0.107319	0.022515	2.24e-06	5582	0.2237	0.00405372	22.7118
genus.Eisenbergiella.id.11304	rs4462860	21	A	G	0.0939071	0.0201104	4.16e-06	5460	0.3439	0.00397769	21.7969
genus.Eisenbergiella.id.11304	rs11027642	11	T	C	0.129006	0.0284844	4.92e-06	5583	0.1243	0.00366052	20.5044
genus.Enterorhabdus.id.820	rs11098863	4	A	T	-0.0966008	0.0162677	3.06e-09	7524	0.4821	0.00466477	35.2528
genus.Enterorhabdus.id.820	rs7923280	10	T	A	0.0860019	0.0169148	5.24e-07	7524	0.3946	0.00342407	25.8443
genus.Enterorhabdus.id.820	rs114731706	2	G	T	0.182308	0.0382298	2.17e-06	5956	0.0835	0.00380363	22.7333
genus.Enterorhabdus.id.820	rs3017103	11	G	A	0.0980897	0.0208995	2.94e-06	7524	0.1899	0.00291916	22.0222
genus.Enterorhabdus.id.820	rs73331712	12	C	T	0.26199	0.055123	4.85e-06	3109	0.0427	0.00721335	22.5747
genus.Enterorhabdus.id.820	rs424715	19	C	T	0.0818743	0.0174855	4.41e-06	7524	0.5537	0.00290555	21.9192
genus.Erysipelatoclostridium.id.11381	rs7221249	17	G	A	0.0839861	0.0142741	4.31e-09	9781	0.5467	0.00352693	34.6119
genus.Erysipelatoclostridium.id.11381	rs710230	1	C	T	0.143381	0.0281514	6.33e-07	9016	0.0865	0.00286895	25.9352
genus.Erysipelatoclostridium.id.11381	rs4697572	4	G	A	-0.0810636	0.0163308	7.59e-07	9779	0.2455	0.00251333	24.6347
genus.Erysipelatoclostridium.id.11381	rs58236560	11	T	G	-0.111157	0.0234426	2.16e-06	9368	0.1372	0.00239428	22.4786
genus.Erysipelatoclostridium.id.11381	rs622418	9	G	A	-0.0668051	0.0143224	3.68e-06	9783	0.5109	0.00221895	21.7518
genus.Erysipelatoclostridium.id.11381	rs17804233	5	C	T	-0.0662914	0.0144203	4.59e-06	9783	0.4821	0.00215554	21.1289
genus.Erysipelatoclostridium.id.11381	rs340991	5	G	A	-0.0740482	0.0158891	3.75e-06	9781	0.2982	0.00221555	21.714
genus.Erysipelatoclostridium.id.11381	rs6474512	8	C	A	0.067015	0.0143201	3.02e-06	9783	0.4513	0.0022336	21.8958
genus.ErysipelotrichaceaeUCG003.id.11384	rs28568391	10	G	A	-0.0583911	0.0118741	6.42e-07	14544	0.4493	0.00165993	24.1788
genus.ErysipelotrichaceaeUCG003.id.11384	rs11994308	8	T	C	0.115417	0.0242503	1.33e-06	13558	0.0696	0.00166797	22.6488
genus.ErysipelotrichaceaeUCG003.id.11384	rs76502207	15	C	T	0.144844	0.0289929	6.41e-07	10740	0.0905	0.00231848	24.9537
genus.ErysipelotrichaceaeUCG003.id.11384	rs2302840	18	C	T	-0.0871966	0.017687	1.29e-06	14897	0.1352	0.00162885	24.3013
genus.ErysipelotrichaceaeUCG003.id.11384	rs10164067	18	G	T	-0.10326	0.0212405	1.13e-06	14427	0.0746	0.00163549	23.6306
genus.ErysipelotrichaceaeUCG003.id.11384	rs17798136	7	A	G	0.158818	0.0347674	3.24e-06	7421	0.0616	0.00280395	20.861
genus.ErysipelotrichaceaeUCG003.id.11384	rs62403464	6	C	T	-0.0731743	0.0156516	3.44e-06	14899	0.164	0.0014649	21.8546
genus.ErysipelotrichaceaeUCG003.id.11384	rs59068084	4	G	T	0.0564772	0.0120224	3.12e-06	14544	0.4215	0.00151504	22.0651
genus.ErysipelotrichaceaeUCG003.id.11384	rs75949021	2	C	T	-0.169667	0.0374238	3.58e-06	6721	0.0457	0.00304887	20.548
genus.Escherichia.Shigella.id.3504	rs2267739	7	C	G	0.115505	0.0237628	1.42e-06	11853	0.0855	0.00198938	23.6231
genus.Escherichia.Shigella.id.3504	rs1154904	11	G	A	-0.0613376	0.0130644	3.04e-06	12002	0.4642	0.00183325	22.0395
genus.Escherichia.Shigella.id.3504	rs73208162	21	G	A	-0.119296	0.024839	2.19e-06	11073	0.0586	0.0020788	23.0623
genus.Escherichia.Shigella.id.3504	rs113127095	13	G	A	0.151009	0.0323434	3.33e-06	8433	0.0517	0.00257829	21.7938
genus.Escherichia.Shigella.id.3504	rs592299	9	C	T	-0.0592004	0.0129486	4.77e-06	11995	0.4682	0.00173958	20.8992
genus.Escherichia.Shigella.id.3504	rs35555519	16	G	C	0.101976	0.0222883	4.92e-06	12002	0.1143	0.00174113	20.93
genus.Faecalibacterium.id.2057	rs12320842	12	G	C	0.094833	0.0163962	7.57e-09	17638	0.1322	0.00189303	33.4489
genus.Faecalibacterium.id.2057	rs6910935	6	G	A	0.134864	0.0277032	1.38e-06	12640	0.0537	0.00187142	23.6954
genus.Faecalibacterium.id.2057	rs1271565	14	T	C	-0.0576251	0.0119649	1.3e-06	17638	0.2724	0.00131336	23.1929
genus.Faecalibacterium.id.2057	rs75499067	16	T	C	0.227585	0.0465522	1.76e-06	4526	0.0636	0.00525295	23.8899
genus.Faecalibacterium.id.2057	rs28376661	15	G	C	0.0504817	0.0109368	3.66e-06	18087	0.3738	0.00117655	21.303
genus.FamilyXIIIAD3011group.id.11293	rs9852893	3	G	C	0.0657834	0.0129056	3.88e-07	14184	0.2565	0.00182844	25.9785
genus.FamilyXIIIAD3011group.id.11293	rs62200412	20	T	C	-0.0800851	0.0163834	5.8e-07	13661	0.171	0.00174603	23.8908
genus.FamilyXIIIAD3011group.id.11293	rs16840310	1	G	A	-0.0608052	0.0122149	6.75e-07	14201	0.3718	0.00174191	24.7765
genus.FamilyXIIIAD3011group.id.11293	rs72730932	1	A	C	-0.0899559	0.0177107	6.89e-07	13102	0.164	0.00196516	25.7943
genus.FamilyXIIIAD3011group.id.11293	rs16940167	15	T	C	0.0732552	0.0159898	3.91e-06	14201	0.169	0.00147581	20.986
genus.FamilyXIIIAD3011group.id.11293	rs17156849	7	A	G	-0.112891	0.0245292	4.19e-06	13352	0.0626	0.00158385	21.178
genus.FamilyXIIIAD3011group.id.11293	rs62029761	16	G	A	0.128753	0.0276002	3.89e-06	9655	0.0676	0.00224885	21.757
genus.FamilyXIIIAD3011group.id.11293	rs12812672	12	C	T	-0.096065	0.020828	2.56e-06	13565	0.0736	0.00156579	21.2701
genus.FamilyXIIIUCG001.id.11294	rs1426266	3	C	T	-0.0665521	0.0137151	1.25e-06	12751	0.2962	0.00184324	23.5429
genus.FamilyXIIIUCG001.id.11294	rs12049454	1	C	T	-0.0647298	0.0134065	1.17e-06	12748	0.3012	0.00182532	23.3081
genus.FamilyXIIIUCG001.id.11294	rs116979587	15	A	T	-0.121679	0.0260821	3.05e-06	11989	0.0706	0.00181207	21.7608
genus.FamilyXIIIUCG001.id.11294	rs62414802	6	T	C	-0.0611904	0.013457	4.29e-06	12750	0.2982	0.00161904	20.673
genus.FamilyXIIIUCG001.id.11294	rs7119679	11	A	G	-0.0809085	0.0174782	3.52e-06	12445	0.1501	0.00171891	21.4252
genus.FamilyXIIIUCG001.id.11294	rs76463770	3	G	A	0.19313	0.0419866	3.77e-06	5651	0.0517	0.00373017	21.1506
genus.Flavonifractor.id.2059	rs12030302	1	G	A	-0.0692276	0.0137467	5.61e-07	10805	0.4911	0.00234163	25.356
genus.Flavonifractor.id.2059	rs806808	10	C	T	0.0667272	0.0136557	1.18e-06	10801	0.4761	0.00220573	23.8723
genus.Flavonifractor.id.2059	rs34066017	11	G	A	0.0764294	0.0159789	1.52e-06	10705	0.2455	0.00213261	22.8741
genus.Flavonifractor.id.2059	rs11811696	1	C	T	-0.116063	0.0241012	2.07e-06	10221	0.1103	0.00226377	23.1859
genus.Fusicatenibacter.id.11305	rs4378146	1	C	A	-0.0616691	0.0125259	7.2e-07	17384	0.2416	0.0013924	24.2364
genus.Fusicatenibacter.id.11305	rs62353480	5	G	A	-0.0701397	0.0145589	1.57e-06	16119	0.171	0.00143783	23.2069
genus.Fusicatenibacter.id.11305	rs704418	3	C	T	0.0739124	0.0151073	7.77e-07	16626	0.1859	0.00143764	23.9337
genus.Fusicatenibacter.id.11305	rs2132128	8	A	G	-0.0771914	0.0160344	1.08e-06	17370	0.165	0.00133245	23.1729
genus.Fusicatenibacter.id.11305	rs62187631	2	C	T	-0.0710571	0.015924	4.55e-06	16522	0.1402	0.00120372	19.9094
genus.Fusicatenibacter.id.11305	rs2025938	10	A	G	-0.0967298	0.0205426	2.99e-06	15626	0.0765	0.00141693	22.1695
genus.Fusicatenibacter.id.11305	rs3303	10	C	T	-0.0953657	0.020407	3.94e-06	16877	0.0765	0.00129232	21.8361
genus.Fusicatenibacter.id.11305	rs2039204	9	A	T	-0.0497414	0.0107941	3.94e-06	17383	0.4314	0.00122013	21.233
genus.Fusicatenibacter.id.11305	rs1864685	17	C	A	-0.0494799	0.0108105	4.96e-06	17374	0.4652	0.00120433	20.9468
genus.Fusicatenibacter.id.11305	rs8063430	16	C	T	-0.104026	0.022217	4.93e-06	15552	0.0596	0.00140773	21.9211
genus.Gordonibacter.id.821	rs76287110	3	T	A	-0.242965	0.0466177	1.67e-07	3483	0.0706	0.00773851	27.1479
genus.Gordonibacter.id.821	rs7294633	12	T	C	0.12867	0.0249946	3.44e-07	3723	0.3509	0.00706786	26.4867
genus.Gordonibacter.id.821	rs7220558	17	T	A	0.116884	0.0234834	6.71e-07	3723	0.4324	0.00661024	24.7604
genus.Gordonibacter.id.821	rs72714787	4	A	C	0.181405	0.0377102	1.43e-06	3723	0.1044	0.00617727	23.1285
genus.Gordonibacter.id.821	rs322296	7	A	G	0.17869	0.037722	4.02e-06	3595	0.1193	0.0062031	22.4268
genus.Haemophilus.id.3698	rs12191680	6	G	C	0.106544	0.0200323	1.47e-07	9115	0.165	0.00309383	28.2815
genus.Haemophilus.id.3698	rs9382510	6	T	C	-0.093521	0.0172649	7.12e-08	9117	0.2455	0.00320808	29.3358
genus.Haemophilus.id.3698	rs9574096	13	T	A	-0.0736375	0.0155227	2.18e-06	9118	0.3618	0.00246202	22.4992
genus.Haemophilus.id.3698	rs76022354	10	T	C	0.244638	0.0505504	1.83e-06	3618	0.0328	0.0064317	23.4076
genus.Haemophilus.id.3698	rs111582866	16	A	G	-0.124265	0.026016	1.27e-06	8370	0.1014	0.00271839	22.8095
genus.Haemophilus.id.3698	rs9895850	17	C	T	-0.192957	0.0416755	2.14e-06	4592	0.0497	0.00464658	21.4274
genus.Haemophilus.id.3698	rs35509	12	A	G	0.128249	0.0268779	2.01e-06	8430	0.0785	0.0026935	22.7622
genus.Haemophilus.id.3698	rs78909003	9	C	T	-0.246256	0.0503924	1.67e-06	3559	0.0497	0.00666516	23.867
genus.Haemophilus.id.3698	rs9328464	6	C	T	0.0723095	0.0148799	1.42e-06	9119	0.492	0.00258296	23.6098
genus.Haemophilus.id.3698	rs4822728	22	C	T	0.0705861	0.0151388	3.48e-06	9119	0.4374	0.00237835	21.7351
genus.Haemophilus.id.3698	rs10781340	9	A	G	0.0948915	0.0203221	4.32e-06	9037	0.166	0.00240684	21.7983
genus.Holdemanella.id.11393	rs761624	6	G	C	0.0959801	0.0179537	1.38e-07	7706	0.3082	0.00369502	28.572
genus.Holdemanella.id.11393	rs607782	6	C	T	-0.0854214	0.0172515	7.19e-07	7456	0.3817	0.00327754	24.5111
genus.Holdemanella.id.11393	rs75764681	10	C	T	-0.283103	0.0598999	1.94e-06	3003	0.0626	0.0073835	22.3227
genus.Holdemanella.id.11393	rs73011279	19	C	T	-0.0961669	0.0199336	1.36e-06	7456	0.2078	0.00311185	23.2681
genus.Holdemanella.id.11393	rs4541991	9	C	T	-0.0927334	0.0194435	2.1e-06	7657	0.2356	0.00296195	22.7411
genus.Holdemanella.id.11393	rs12513188	4	A	G	0.0903906	0.0195276	4.65e-06	7700	0.2217	0.00277492	21.4208
genus.Holdemanella.id.11393	rs8113760	19	A	G	0.078999	0.01734	4.62e-06	7456	0.3519	0.00277606	20.7504
genus.Holdemania.id.2157	rs1867876	11	C	T	0.0842919	0.0162192	2.74e-07	9109	0.2942	0.00295636	27.0034
genus.Holdemania.id.2157	rs9500080	6	T	C	0.0926764	0.0178886	4.09e-07	9106	0.2346	0.00293886	26.8343
genus.Holdemania.id.2157	rs6133067	20	C	T	0.0910829	0.0178561	5.17e-07	8863	0.3111	0.00292716	26.0137
genus.Holdemania.id.2157	rs150096134	12	A	T	0.162139	0.0332089	2.38e-06	6906	0.0626	0.00343988	23.8309
genus.Holdemania.id.2157	rs41438744	14	G	C	-0.12487	0.027013	2.44e-06	8839	0.0726	0.0024117	21.3637
genus.Holdemania.id.2157	rs77293403	5	G	A	0.164556	0.0341775	1.77e-06	7585	0.0457	0.00304698	23.1758
genus.Holdemania.id.2157	rs116500994	13	T	G	-0.13755	0.0293386	2.34e-06	8432	0.0517	0.00260006	21.9757
genus.Holdemania.id.2157	rs111745969	15	G	A	0.120677	0.0265781	3.71e-06	8233	0.0795	0.00249779	20.6108
genus.Howardella.id.2000	rs901099	11	G	T	-0.12718	0.0250924	6.53e-07	3647	0.3121	0.0069947	25.6753
genus.Howardella.id.2000	rs1484873	18	G	A	-0.227831	0.046335	2.56e-06	3608	0.0686	0.00665641	24.1639
genus.Howardella.id.2000	rs17167098	7	A	G	-0.169366	0.0352068	1.12e-06	3586	0.1133	0.00641201	23.1289
genus.Howardella.id.2000	rs609430	4	G	T	-0.112045	0.0239328	3.34e-06	3798	0.339	0.00573782	21.9065
genus.Howardella.id.2000	rs36081916	7	C	T	-0.18123	0.0402987	4.7e-06	3216	0.1113	0.00624939	20.2119
genus.Howardella.id.2000	rs12452946	17	G	A	-0.105833	0.0228941	3.8e-06	3800	0.501	0.00559213	21.3584
genus.Howardella.id.2000	rs61771805	1	T	A	-0.136779	0.0296811	4.03e-06	3612	0.1869	0.00584498	21.2244
genus.Howardella.id.2000	rs672217	18	A	G	0.164146	0.0349993	3.52e-06	3611	0.1412	0.00605447	21.9837
genus.Hungatella.id.11306	rs13128780	4	C	T	-0.149725	0.0312777	1.75e-06	3999	0.1451	0.00569753	22.9035
genus.Hungatella.id.11306	rs72759041	15	T	G	-0.126025	0.0282242	3.86e-06	3910	0.2346	0.00507322	19.9272
genus.Intestinibacter.id.11345	rs10805326	4	A	G	0.0775151	0.0139665	3.55e-08	12303	0.2783	0.00249748	30.7984
genus.Intestinibacter.id.11345	rs4327025	15	A	G	-0.0810346	0.0154397	1.64e-07	12303	0.1948	0.002234	27.5419
genus.Intestinibacter.id.11345	rs478972	11	C	T	-0.142681	0.0297116	1.82e-06	10333	0.0596	0.00222682	23.0566
genus.Intestinibacter.id.11345	rs6875660	5	T	C	0.0890455	0.0193905	3.06e-06	12293	0.1233	0.00171255	21.0851
genus.Intestinibacter.id.11345	rs16938435	9	C	T	-0.112189	0.0235439	1.8e-06	12303	0.0606	0.00184216	22.7023
genus.Intestinibacter.id.11345	rs118030283	16	A	G	-0.151829	0.0324471	2.67e-06	8830	0.0378	0.00247355	21.8907
genus.Intestinibacter.id.11345	rs2702387	4	G	A	0.0608559	0.0132145	4.26e-06	12291	0.3519	0.00172252	21.2046
genus.Intestinimonas.id.2062	rs11258178	10	G	A	0.0660742	0.0134139	6.98e-07	11766	0.4145	0.00205793	24.2595
genus.Intestinimonas.id.2062	rs12226153	11	G	A	-0.151142	0.0306922	5.12e-07	9023	0.0616	0.0026804	24.2449
genus.Intestinimonas.id.2062	rs4784055	16	C	T	-0.175324	0.038599	8.72e-07	3193	0.0557	0.00641998	20.6185
genus.Intestinimonas.id.2062	rs716604	2	G	A	0.0818068	0.0165992	8.57e-07	12090	0.1879	0.00200496	24.2846
genus.Intestinimonas.id.2062	rs2930225	16	T	G	0.0729524	0.0152948	1.35e-06	12003	0.2584	0.00189181	22.7466
genus.Intestinimonas.id.2062	rs62240188	3	A	G	0.130074	0.0267179	2.2e-06	10252	0.0686	0.00230655	23.6968
genus.Intestinimonas.id.2062	rs2731794	5	T	C	0.120632	0.0257529	1.92e-06	11079	0.0596	0.00197657	21.9379
genus.Intestinimonas.id.2062	rs7170984	15	C	T	-0.0658116	0.0140767	2.98e-06	12090	0.2903	0.00180464	21.8539
genus.Intestinimonas.id.2062	rs10262702	7	C	T	0.0918017	0.0194885	2.06e-06	11766	0.1292	0.00188234	22.1857
genus.Intestinimonas.id.2062	rs12566247	1	A	T	0.0637084	0.0135355	2.19e-06	12076	0.3479	0.00183115	22.1498
genus.Intestinimonas.id.2062	rs1859797	7	A	G	0.060368	0.0131793	4.12e-06	11766	0.504	0.00178004	20.9777
genus.Intestinimonas.id.2062	rs11928843	3	A	G	-0.0607331	0.0132035	4.21e-06	11766	0.4592	0.00179499	21.1543
genus.Intestinimonas.id.2062	rs72982915	2	T	C	0.183158	0.0402743	4.91e-06	5591	0.0457	0.00368556	20.6748
genus.Lachnoclostridium.id.11308	rs6112314	20	C	A	-0.0561715	0.0108174	2.43e-07	17842	0.3966	0.00150899	26.961
genus.Lachnoclostridium.id.11308	rs62285313	3	G	A	0.0864203	0.0181565	1.58e-06	16991	0.0855	0.00133158	22.6524
genus.Lachnoclostridium.id.11308	rs78068103	17	G	A	0.0886199	0.0194248	3.67e-06	17477	0.0915	0.0011895	20.8113
genus.Lachnoclostridium.id.11308	rs615997	3	C	T	0.0511752	0.0106491	2.03e-06	17911	0.499	0.00128771	23.0913
genus.Lachnoclostridium.id.11308	rs789029	18	T	C	-0.0641289	0.0137974	3.75e-06	17922	0.1889	0.00120393	21.6005
genus.Lachnoclostridium.id.11308	rs4738679	8	A	G	-0.0520267	0.011404	4.42e-06	17921	0.3648	0.00116003	20.8106
genus.Lachnospira.id.2004	rs13157098	5	G	A	-0.0768058	0.0155312	5.99e-07	15947	0.167	0.00153121	24.4525
genus.Lachnospira.id.2004	rs4923324	11	A	G	-0.0617321	0.0133387	2.44e-06	16490	0.2386	0.00129722	21.4163
genus.Lachnospira.id.2004	rs56791201	2	C	T	0.051823	0.0110697	2.93e-06	16486	0.4573	0.00132765	21.9141
genus.Lachnospira.id.2004	rs2326833	6	G	C	-0.078495	0.017109	4.6e-06	15632	0.1252	0.00134473	21.0464
genus.Lachnospira.id.2004	rs4686798	3	C	T	0.0531826	0.0113747	2.74e-06	16497	0.3857	0.00132335	21.8576
genus.LachnospiraceaeFCS020group.id.11314	rs7249113	19	A	G	0.0679483	0.0133496	3.72e-07	13534	0.2813	0.00191058	25.9034
genus.LachnospiraceaeFCS020group.id.11314	rs12078956	1	G	C	0.106101	0.0222904	2.15e-06	13101	0.1213	0.00172642	22.6535
genus.LachnospiraceaeFCS020group.id.11314	rs369444	16	G	C	0.125481	0.0259008	3.15e-06	12465	0.0636	0.00187942	23.4673
genus.LachnospiraceaeFCS020group.id.11314	rs72793667	2	G	A	-0.116881	0.0246589	1.63e-06	12396	0.0835	0.00180913	22.463
genus.LachnospiraceaeFCS020group.id.11314	rs1363769	19	C	T	-0.200628	0.0449372	1.58e-06	3555	0.0328	0.00557577	19.9218
genus.LachnospiraceaeFCS020group.id.11314	rs10093861	8	A	G	-0.0568869	0.0121152	3.06e-06	13772	0.498	0.00159835	22.0445
genus.LachnospiraceaeFCS020group.id.11314	rs9788306	13	T	C	-0.062804	0.0130744	1.39e-06	13772	0.2843	0.00167265	23.071
genus.LachnospiraceaeFCS020group.id.11314	rs62140927	2	T	C	0.0613709	0.0131055	2.38e-06	13771	0.2843	0.00158988	21.9259
genus.LachnospiraceaeFCS020group.id.11314	rs113859143	5	C	G	-0.108906	0.0242055	2.55e-06	13238	0.0845	0.00152684	20.2401
genus.LachnospiraceaeFCS020group.id.11314	rs9919338	1	C	G	-0.0553339	0.0120621	4.91e-06	13768	0.4364	0.00152616	21.0413
genus.LachnospiraceaeFCS020group.id.11314	rs35035870	11	C	T	-0.190615	0.0414403	2.62e-06	5642	0.0358	0.00373604	21.1503
genus.LachnospiraceaeFCS020group.id.11314	rs2862811	3	C	T	0.0564927	0.0121736	3.92e-06	13772	0.4543	0.00156124	21.532
genus.LachnospiraceaeNC2004group.id.11316	rs6116753	20	A	G	0.0994748	0.0209139	2.92e-06	6278	0.2396	0.00359064	22.616
genus.LachnospiraceaeNC2004group.id.11316	rs3756315	5	G	A	-0.0883469	0.0188397	3.33e-06	6328	0.339	0.00346308	21.9836
genus.LachnospiraceaeNC2004group.id.11316	rs12127733	1	A	G	0.115182	0.0246006	3.11e-06	6226	0.1779	0.00350863	21.9146
genus.LachnospiraceaeND3007group.id.11317	rs9932954	16	G	A	-0.0561864	0.0115984	1.25e-06	15222	0.4284	0.0015393	23.4643
genus.LachnospiraceaeND3007group.id.11317	rs13110238	4	G	C	-0.0636978	0.0142041	4.48e-06	15019	0.2445	0.0013372	20.1077
genus.LachnospiraceaeNK4A136group.id.11319	rs12362320	11	C	G	0.0573168	0.0115466	8.04e-07	16764	0.336	0.0014677	24.6378
genus.LachnospiraceaeNK4A136group.id.11319	rs954878	1	G	A	-0.0520656	0.0109082	1.78e-06	17227	0.4503	0.00132072	22.7795
genus.LachnospiraceaeNK4A136group.id.11319	rs7832116	8	G	A	-0.0714756	0.0151703	3.57e-06	17219	0.1461	0.00128754	22.1961
genus.LachnospiraceaeNK4A136group.id.11319	rs7616165	3	T	G	-0.230542	0.0483465	2.77e-06	4094	0.0368	0.00552354	22.7279
genus.LachnospiraceaeNK4A136group.id.11319	rs76193507	3	G	A	-0.22973	0.0499776	2.93e-06	3578	0.0567	0.00587068	21.1175
genus.LachnospiraceaeNK4A136group.id.11319	rs73044693	19	G	A	-0.10758	0.0229884	3.57e-06	12773	0.0666	0.00171162	21.8965
genus.LachnospiraceaeNK4A136group.id.11319	rs160061	5	G	A	0.0513831	0.0108094	2.12e-06	17234	0.4682	0.00130943	22.5936
genus.LachnospiraceaeNK4A136group.id.11319	rs68104925	14	C	T	-0.0549104	0.0115385	2.37e-06	17227	0.3708	0.00131289	22.6443
genus.LachnospiraceaeUCG001.id.11321	rs437876	3	C	T	0.0784637	0.0144768	7.17e-08	10150	0.3728	0.00288585	29.3703
genus.LachnospiraceaeUCG001.id.11321	rs985416	3	T	C	0.0970258	0.0181807	1.46e-07	9917	0.2058	0.0028637	28.4752
genus.LachnospiraceaeUCG001.id.11321	rs2050911	1	A	G	0.0751466	0.0153934	1.11e-06	10148	0.3042	0.00234287	23.8266
genus.LachnospiraceaeUCG001.id.11321	rs10815577	9	G	C	-0.0683706	0.0143691	1.72e-06	10149	0.3867	0.00222583	22.6359
genus.LachnospiraceaeUCG001.id.11321	rs573933	9	C	T	-0.107898	0.0232346	3.11e-06	10150	0.1024	0.00212017	21.5612
genus.LachnospiraceaeUCG001.id.11321	rs78848836	1	G	A	-0.118868	0.0259753	3.38e-06	9506	0.0835	0.00219813	20.9371
genus.LachnospiraceaeUCG001.id.11321	rs9403580	6	T	C	0.107801	0.0229777	3.47e-06	10095	0.1093	0.00217558	22.006
genus.LachnospiraceaeUCG001.id.11321	rs74034332	16	A	G	0.168045	0.0382637	3.33e-06	6004	0.0457	0.00320219	19.2813
genus.LachnospiraceaeUCG004.id.11324	rs12747809	1	A	G	-0.062197	0.0125685	8.65e-07	14464	0.34	0.00169025	24.4858
genus.LachnospiraceaeUCG004.id.11324	rs2882478	2	A	G	-0.0577091	0.0118338	1.21e-06	14466	0.4553	0.00164125	23.7781
genus.LachnospiraceaeUCG004.id.11324	rs12673420	7	A	G	0.0554351	0.0118375	2.98e-06	14463	0.4414	0.00151402	21.9274
genus.LachnospiraceaeUCG004.id.11324	rs2444793	6	T	C	-0.0542433	0.0118188	4.77e-06	14463	0.4702	0.00145432	21.0615
genus.LachnospiraceaeUCG004.id.11324	rs11128180	3	G	A	0.0648288	0.0140126	4.52e-06	14466	0.2237	0.00147743	21.4011
genus.LachnospiraceaeUCG004.id.11324	rs12894272	14	G	A	0.0579792	0.0125229	4.34e-06	14463	0.3002	0.0014799	21.4326
genus.LachnospiraceaeUCG004.id.11324	rs35182105	12	G	A	-0.109724	0.024221	4.87e-06	13170	0.0726	0.00155582	20.519
genus.LachnospiraceaeUCG008.id.11328	rs10793103	11	T	C	0.0974344	0.0181279	9.35e-08	7014	0.3042	0.00410183	28.8805
genus.LachnospiraceaeUCG008.id.11328	rs9873555	3	C	G	-0.121162	0.0233467	2.41e-07	6577	0.1571	0.00407827	26.9245
genus.LachnospiraceaeUCG008.id.11328	rs13024781	2	C	T	-0.0798769	0.0168846	2.29e-06	7016	0.503	0.00317973	22.3738
genus.LachnospiraceaeUCG008.id.11328	rs10741777	11	C	T	-0.0973842	0.0194791	7.69e-07	7014	0.2614	0.00355081	24.987
genus.LachnospiraceaeUCG008.id.11328	rs955844	16	C	A	0.112064	0.0228369	1.81e-06	6863	0.1998	0.00349641	24.0731
genus.LachnospiraceaeUCG008.id.11328	rs67078837	4	C	T	-0.0845848	0.0170693	7.68e-07	7016	0.4583	0.00348777	24.5489
genus.LachnospiraceaeUCG008.id.11328	rs62277846	2	T	C	0.102292	0.0212319	1.59e-06	7016	0.2356	0.00329751	23.2052
genus.LachnospiraceaeUCG008.id.11328	rs10801803	1	A	G	-0.117029	0.0243085	1.4e-06	7017	0.162	0.00329222	23.1712
genus.LachnospiraceaeUCG008.id.11328	rs57091572	6	G	A	-0.110443	0.0235801	2.86e-06	6950	0.1402	0.0031465	21.9309
genus.LachnospiraceaeUCG010.id.11330	rs11192447	10	G	A	0.126592	0.024345	4.69e-07	12695	0.0746	0.00212538	27.0349
genus.LachnospiraceaeUCG010.id.11330	rs9981767	21	C	A	0.0655062	0.0131994	9.96e-07	12816	0.3161	0.00191809	24.6256
genus.LachnospiraceaeUCG010.id.11330	rs74315802	14	T	G	0.0867262	0.0183477	3.19e-06	12715	0.1213	0.00175412	22.3393
genus.LachnospiraceaeUCG010.id.11330	rs12346653	9	T	C	0.0657686	0.0139569	2.7e-06	12816	0.2744	0.00172963	22.2019
genus.LachnospiraceaeUCG010.id.11330	rs10414815	19	C	T	0.10453	0.0230253	4.24e-06	11564	0.1193	0.00177905	20.606
genus.LachnospiraceaeUCG010.id.11330	rs72761829	1	T	A	0.111884	0.0238893	2.58e-06	11488	0.0716	0.0019057	21.9306
genus.Lactobacillus.id.1837	rs921925	19	C	A	0.0985077	0.0203229	9.72e-07	6952	0.2624	0.00336817	23.4879
genus.Lactobacillus.id.1837	rs16861661	1	A	G	-0.183147	0.038148	1.28e-06	5325	0.0497	0.00430983	23.0405
genus.Lactobacillus.id.1837	rs768253	8	G	T	-0.079195	0.0171791	4.25e-06	6958	0.3907	0.00304499	21.2456
genus.Lactobacillus.id.1837	rs11674854	2	T	C	-0.0852686	0.0176504	1.59e-06	6655	0.4274	0.00349464	23.3314
genus.Lactobacillus.id.1837	rs328312	16	A	T	0.0815092	0.0169441	1.41e-06	6950	0.4473	0.00331854	23.134
genus.Lactobacillus.id.1837	rs6092149	20	T	A	-0.0801344	0.017149	3.29e-06	6906	0.4433	0.00315185	21.8292
genus.Lactobacillus.id.1837	rs1530559	2	A	G	0.0804001	0.0178207	4.93e-06	6655	0.5676	0.00304921	20.3484
genus.Lactobacillus.id.1837	rs62314653	4	A	C	0.187692	0.0394585	2.24e-06	5944	0.0626	0.00379212	22.6185
genus.Lactobacillus.id.1837	rs7399658	13	A	G	-0.107134	0.0221883	3.12e-06	6613	0.2157	0.00351301	23.3063
genus.Lactococcus.id.1851	rs34757988	18	C	G	0.122294	0.0228976	8.95e-08	4055	0.326	0.00698545	28.5112
genus.Lactococcus.id.1851	rs757872	22	C	G	0.140799	0.027582	4.37e-07	3792	0.2058	0.00682506	26.0447
genus.Lactococcus.id.1851	rs123059	17	C	T	-0.13671	0.0274694	1.27e-06	3760	0.2217	0.00654429	24.7555
genus.Lactococcus.id.1851	rs4766997	12	T	C	0.114599	0.023839	2.06e-06	4053	0.2962	0.00566945	23.0979
genus.Lactococcus.id.1851	rs10417872	19	G	T	0.118306	0.024522	1.29e-06	4056	0.2584	0.00570582	23.2641
genus.Lactococcus.id.1851	rs7992246	13	C	T	0.104232	0.0230786	4.45e-06	4057	0.3469	0.00500264	20.3877
genus.Lactococcus.id.1851	rs55910161	10	T	C	0.146426	0.0307367	2.36e-06	3836	0.1352	0.00588141	22.6827
genus.Lactococcus.id.1851	rs2293361	2	T	C	-0.199221	0.0430969	1.4e-06	3787	0.0646	0.00561099	21.3574
genus.Marvinbryantia.id.2005	rs61884471	11	A	G	0.124426	0.0248431	1.01e-06	11559	0.0845	0.00216546	25.0806
genus.Marvinbryantia.id.2005	rs2724813	10	G	A	-0.0840769	0.0167551	6.28e-07	11610	0.2008	0.00216415	25.1759
genus.Marvinbryantia.id.2005	rs1187983	1	T	C	-0.0935456	0.0193174	2.02e-06	11896	0.1223	0.00196739	23.4463
genus.Marvinbryantia.id.2005	rs2842896	6	T	C	-0.0649396	0.0131146	7.25e-07	11709	0.5278	0.00208967	24.515
genus.Marvinbryantia.id.2005	rs11645029	16	C	G	-0.060618	0.0131551	4.15e-06	11709	0.4523	0.00181012	21.2295
genus.Marvinbryantia.id.2005	rs2863363	3	G	A	0.0634861	0.0136323	3.11e-06	11950	0.3678	0.00181161	21.6844
genus.Marvinbryantia.id.2005	rs72948274	11	C	A	-0.126354	0.0272212	3.26e-06	11561	0.0577	0.0018602	21.5421
genus.Methanobrevibacter.id.123	rs76029318	13	C	T	0.222849	0.0454319	1.08e-06	3387	0.0646	0.00705357	24.0459
genus.Methanobrevibacter.id.123	rs10202904	2	G	T	-0.112811	0.0239106	3.09e-06	3583	0.4672	0.00617426	22.2474
genus.Methanobrevibacter.id.123	rs894996	4	A	C	0.214213	0.0456045	3.82e-06	3479	0.0716	0.00630195	22.0509
genus.Odoribacter.id.952	rs503751	15	G	C	0.0618294	0.0118887	2.08e-07	14218	0.5199	0.00189872	27.0436
genus.Odoribacter.id.952	rs77779484	12	A	G	-0.133489	0.0268526	6.56e-07	11935	0.0586	0.00206633	24.7086
genus.Odoribacter.id.952	rs10093869	8	G	A	-0.0577795	0.0125389	3.67e-06	14218	0.3757	0.00149121	21.2308
genus.Odoribacter.id.952	rs28417404	14	G	A	-0.0726896	0.0161372	3.68e-06	14698	0.169	0.00137858	20.2876
genus.Olsenella.id.822	rs1035588	2	G	A	-0.108148	0.0236848	4.86e-06	3739	0.3827	0.00554536	20.8386
genus.Olsenella.id.822	rs62112538	19	T	C	-0.19943	0.0407033	1.19e-06	3630	0.0805	0.00656984	23.993
genus.Olsenella.id.822	rs35225860	1	G	A	-0.223604	0.0482391	3.87e-06	3630	0.0567	0.00588422	21.4743
genus.Olsenella.id.822	rs72691585	9	A	C	-0.249079	0.0520814	2.95e-06	3078	0.0686	0.00737606	22.8573
genus.Olsenella.id.822	rs17148768	10	A	G	0.140434	0.0295602	2.2e-06	3648	0.2117	0.00614891	22.5576
genus.Olsenella.id.822	rs2759329	1	A	G	-0.111131	0.0237218	3.43e-06	3739	0.34	0.00583552	21.9353
genus.Olsenella.id.822	rs6046522	20	T	C	0.122938	0.0269928	4.48e-06	3705	0.2863	0.00556758	20.7322
genus.Oscillibacter.id.2063	rs234108	1	G	A	0.0749553	0.0152632	9.16e-07	8694	0.4801	0.00276624	24.1109
genus.Oscillibacter.id.2063	rs36095275	14	T	C	-0.0752368	0.0156861	1.4e-06	8694	0.3618	0.00263914	23.0001
genus.Oscillibacter.id.2063	rs11627628	14	C	T	0.143961	0.0290223	1.01e-06	8486	0.0726	0.0028911	24.5992
genus.Oscillibacter.id.2063	rs9393920	6	G	A	-0.0744662	0.0151081	9.92e-07	8930	0.4354	0.00271311	24.2885
genus.Oscillibacter.id.2063	rs133832	22	C	A	-0.0795527	0.0162411	1.15e-06	8926	0.3131	0.00268076	23.9874
genus.Oscillibacter.id.2063	rs12649930	4	G	T	0.121589	0.0259612	4.09e-06	8794	0.0944	0.00248811	21.93
genus.Oscillibacter.id.2063	rs16866406	2	G	A	0.0988765	0.0208795	3.08e-06	8930	0.1392	0.00250498	22.4206
genus.Oscillibacter.id.2063	rs761240	20	G	T	-0.17664	0.0388812	2.04e-06	5185	0.0666	0.00396481	20.6314
genus.Oscillibacter.id.2063	rs4506202	8	G	A	-0.0711323	0.0152261	3.21e-06	8694	0.5159	0.00250408	21.8201
genus.Oscillibacter.id.2063	rs61883564	11	G	A	-0.101351	0.0221016	3.39e-06	8930	0.1243	0.00234931	21.024
genus.Oscillibacter.id.2063	rs16934185	9	G	A	-0.129568	0.028157	4.38e-06	8492	0.1044	0.0024873	21.1698
genus.Oscillibacter.id.2063	rs137917150	12	A	T	-0.174992	0.0388394	4.62e-06	5733	0.0616	0.00352838	20.2927
genus.Oscillibacter.id.2063	rs11990279	8	C	T	-0.0824934	0.0180457	4.94e-06	8528	0.2396	0.00244444	20.8923
genus.Oscillospira.id.2064	rs12206468	6	A	G	-0.133016	0.0269733	1.04e-06	9554	0.0636	0.00253891	24.3134
genus.Oscillospira.id.2064	rs73038677	3	A	T	-0.08321	0.0168666	1.09e-06	10195	0.1819	0.00238164	24.334
genus.Oscillospira.id.2064	rs1954532	14	C	T	-0.0826246	0.0175252	2.27e-06	9841	0.2087	0.00225359	22.2232
genus.Oscillospira.id.2064	rs28889936	4	C	A	0.114051	0.0252838	3.37e-06	9758	0.1083	0.00208087	20.3433
genus.Oxalobacter.id.2978	rs4428215	3	A	G	0.130293	0.0242237	7.51e-08	4655	0.2604	0.00617658	28.9183
genus.Oxalobacter.id.2978	rs736744	9	T	C	0.117882	0.0211262	2.57e-08	4655	0.4155	0.0066441	31.1218
genus.Oxalobacter.id.2978	rs6000536	22	T	C	-0.130992	0.0253804	2.06e-07	4654	0.2107	0.00569098	26.626
genus.Oxalobacter.id.2978	rs36057338	4	T	G	0.207847	0.0421439	8.8e-07	4244	0.0755	0.0056985	24.3116
genus.Oxalobacter.id.2978	rs6071435	20	A	T	-0.105512	0.021489	1.07e-06	4635	0.3638	0.00517455	24.0984
genus.Oxalobacter.id.2978	rs12002250	9	C	A	0.217122	0.0466317	1.42e-06	4297	0.0596	0.0050199	21.6693
genus.Oxalobacter.id.2978	rs1569853	6	C	T	-0.138078	0.0296981	3.65e-06	4492	0.1382	0.0047892	21.607
genus.Oxalobacter.id.2978	rs11108500	12	G	A	-0.199099	0.0427327	3.74e-06	4303	0.0765	0.00501952	21.6979
genus.Oxalobacter.id.2978	rs10464997	8	A	G	0.137691	0.0294804	3.3e-06	4650	0.1531	0.00466939	21.8051
genus.Parabacteroides.id.954	rs60884758	9	T	C	-0.0702667	0.0142249	5.71e-07	17293	0.165	0.00140902	24.3978
genus.Parabacteroides.id.954	rs3860755	5	C	G	0.0558784	0.0116625	1.71e-06	17294	0.3082	0.00132567	22.954
genus.Parabacteroides.id.954	rs4236095	6	A	G	0.0761961	0.0157042	1.93e-06	16383	0.1252	0.00143489	23.5387
genus.Parabacteroides.id.954	rs115602804	3	A	G	0.10308	0.0222736	1.93e-06	16394	0.0666	0.00130472	21.4149
genus.Paraprevotella.id.962	rs2081023	5	G	A	-0.122561	0.0236507	2.64e-07	7178	0.1024	0.00372725	26.8468
genus.Paraprevotella.id.962	rs9900242	17	G	A	-0.0852967	0.0175212	1.14e-06	6900	0.3608	0.00342295	23.6926
genus.Paraprevotella.id.962	rs9602779	13	C	A	-0.106692	0.0220264	6.93e-07	7177	0.173	0.00325849	23.4561
genus.Paraprevotella.id.962	rs140997932	3	C	T	-0.162376	0.0354178	2.11e-06	6187	0.0646	0.00338567	21.0115
genus.Paraprevotella.id.962	rs145020347	11	G	A	-0.12465	0.0262323	4.03e-06	6859	0.1392	0.00328113	22.5727
genus.Paraprevotella.id.962	rs4767113	12	T	C	0.0882466	0.018382	2.14e-06	6900	0.2873	0.00332901	23.0402
genus.Paraprevotella.id.962	rs3008582	1	C	T	0.10572	0.0227246	4.36e-06	7175	0.1322	0.00300742	21.6373
genus.Paraprevotella.id.962	rs4756632	11	T	G	-0.138905	0.0289897	3.82e-06	7179	0.0934	0.00318788	22.9525
genus.Paraprevotella.id.962	rs17785622	6	G	A	0.248065	0.0524304	1.93e-06	3288	0.0596	0.00676219	22.3718
genus.Parasutterella.id.2892	rs2387977	20	C	T	-0.0681778	0.0134756	5.38e-07	11345	0.4583	0.00225117	25.5927
genus.Parasutterella.id.2892	rs7572229	2	A	G	0.066273	0.0132736	6.32e-07	11383	0.4901	0.00218519	24.9242
genus.Parasutterella.id.2892	rs35414597	4	A	T	-0.0684946	0.0142143	1.51e-06	11386	0.339	0.00203519	23.2158
genus.Parasutterella.id.2892	rs6828768	4	T	C	0.0636852	0.0132645	1.78e-06	11386	0.5	0.00202043	23.0472
genus.Parasutterella.id.2892	rs10899911	10	G	A	-0.0717102	0.0148151	1.15e-06	11386	0.2724	0.00205346	23.4247
genus.Parasutterella.id.2892	rs7303158	12	T	C	0.0646859	0.0134256	1.33e-06	11386	0.4423	0.00203468	23.2101
genus.Parasutterella.id.2892	rs78383039	2	C	T	-0.146315	0.0297119	1.57e-06	9174	0.0666	0.00263638	24.2448
genus.Parasutterella.id.2892	rs35055552	8	C	T	0.109554	0.0235433	3.35e-06	9970	0.0775	0.00216714	21.649
genus.Parasutterella.id.2892	rs2090816	6	C	A	0.0840967	0.0177315	2.9e-06	11385	0.1571	0.00197187	22.4901
genus.Parasutterella.id.2892	rs1403396	12	T	A	-0.0756729	0.0159035	2.76e-06	11378	0.2147	0.00198595	22.6371
genus.Parasutterella.id.2892	rs55877868	17	C	A	-0.104458	0.0228089	2.87e-06	10588	0.0964	0.00197696	20.9696
genus.Parasutterella.id.2892	rs8039785	15	G	T	0.0618345	0.0133	3.62e-06	11383	0.4523	0.00189529	21.6113
genus.Parasutterella.id.2892	rs823424	8	A	G	-0.0713448	0.0156958	4.95e-06	11386	0.2097	0.00181133	20.6576
genus.Peptococcus.id.2037	rs75754569	3	G	C	0.181434	0.0319429	1.1e-08	5481	0.1103	0.00585169	32.2501
genus.Peptococcus.id.2037	rs77681628	13	T	C	0.200307	0.0387328	2.69e-07	4842	0.0586	0.00549312	26.7336
genus.Peptococcus.id.2037	rs10031059	4	C	T	-0.121167	0.0225844	1.24e-07	5526	0.2207	0.0051818	28.7734
genus.Peptococcus.id.2037	rs6918730	6	A	G	0.135311	0.0289742	1.15e-06	5656	0.0974	0.00384114	21.8015
genus.Peptococcus.id.2037	rs413827	14	A	G	0.110229	0.0237523	3.3e-06	5482	0.2127	0.00391328	21.529
genus.Peptococcus.id.2037	rs2054133	2	A	G	0.0895433	0.0188332	2.14e-06	5657	0.4742	0.00398017	22.5978
genus.Peptococcus.id.2037	rs11001941	10	A	G	-0.195611	0.0392217	1.33e-06	5607	0.0676	0.00441654	24.8645
genus.Peptococcus.id.2037	rs7033353	9	G	T	0.090152	0.018995	2.22e-06	5657	0.4195	0.00396606	22.5174
genus.Peptococcus.id.2037	rs5770862	22	C	T	0.162018	0.0356813	3.22e-06	5431	0.0666	0.00378197	20.6103
genus.Peptococcus.id.2037	rs34282744	15	C	G	0.191797	0.0399832	1.84e-06	5257	0.0616	0.00435807	23.0019
genus.Peptococcus.id.2037	rs11030569	11	T	A	-0.17402	0.0374133	3.13e-06	5329	0.0775	0.00404335	21.6263
genus.Peptococcus.id.2037	rs7766680	6	C	G	0.0976832	0.0214155	3.51e-06	5655	0.2485	0.00366569	20.7984
genus.Phascolarctobacterium.id.2168	rs75882962	12	C	T	0.0968661	0.0190575	3.19e-07	10710	0.167	0.00240644	25.8303
genus.Phascolarctobacterium.id.2168	rs56157888	4	C	A	0.0954864	0.0193976	1.09e-06	10031	0.17	0.00240987	24.227
genus.Phascolarctobacterium.id.2168	rs56069061	3	A	G	-0.111306	0.0230694	1.87e-06	11007	0.1014	0.00211045	23.2746
genus.Phascolarctobacterium.id.2168	rs74540770	3	A	G	-0.121014	0.0258621	3.6e-06	9403	0.0646	0.00232312	21.8905
genus.Phascolarctobacterium.id.2168	rs76124218	17	G	C	-0.159361	0.0344532	2.67e-06	7314	0.0517	0.00291663	21.3888
genus.Phascolarctobacterium.id.2168	rs6427992	1	C	G	-0.0652458	0.0137508	2.09e-06	11113	0.3926	0.00202179	22.5097
genus.Phascolarctobacterium.id.2168	rs12618201	2	G	A	0.0641657	0.0138202	3.38e-06	11113	0.3469	0.001936	21.5526
genus.Phascolarctobacterium.id.2168	rs1264476	8	G	T	0.0767335	0.0166041	4.3e-06	11104	0.1998	0.00191966	21.353
genus.Prevotella7.id.11182	rs430270	3	C	A	0.139155	0.0297055	2.87e-06	3318	0.2008	0.0065703	21.9312
genus.Prevotella7.id.11182	rs57404562	2	A	C	0.155486	0.0316057	6.22e-07	3487	0.1799	0.00689285	24.1883
genus.Prevotella7.id.11182	rs9959718	18	A	G	0.133012	0.0275361	1.9e-06	3489	0.2495	0.00664324	23.3199
genus.Prevotella7.id.11182	rs9608249	22	G	A	-0.158213	0.0336317	2.07e-06	3482	0.171	0.00631551	22.1176
genus.Prevotella7.id.11182	rs2240542	2	T	C	0.12085	0.0261776	4.84e-06	3489	0.2575	0.00607137	21.3002
genus.Prevotella9.id.11183	rs111509883	19	C	T	0.171131	0.0347624	1.24e-06	6960	0.0845	0.0034699	24.2276
genus.Prevotella9.id.11183	rs2683313	8	G	A	-0.0724576	0.0151603	1.69e-06	10260	0.3082	0.00222147	22.8386
genus.Prevotella9.id.11183	rs117271932	22	G	A	0.208089	0.0440393	2.82e-06	4878	0.0467	0.00455608	22.3171
genus.Prevotella9.id.11183	rs10512344	9	G	C	0.247373	0.0544087	3.19e-06	3063	0.0328	0.00670347	20.6578
genus.Prevotella9.id.11183	rs9428102	1	G	A	-0.0778844	0.0176068	4.62e-06	10264	0.2366	0.00190281	19.5639
genus.Prevotella9.id.11183	rs746764	20	C	T	-0.0915772	0.0193245	2.04e-06	9385	0.173	0.00238719	22.4526
genus.Prevotella9.id.11183	rs7232121	18	C	G	0.0671292	0.014423	3.76e-06	9790	0.4791	0.00220786	21.6583
genus.Prevotella9.id.11183	rs11685699	2	T	C	-0.141357	0.0295665	2.03e-06	8342	0.0825	0.00273262	22.8525
genus.RikenellaceaeRC9gutgroup.id.11191	rs2900503	9	T	G	-0.172329	0.0326671	1.55e-07	3320	0.171	0.00831251	27.8121
genus.RikenellaceaeRC9gutgroup.id.11191	rs17582787	4	G	A	-0.157739	0.0339924	3.55e-06	3320	0.1292	0.00644421	21.5206
genus.RikenellaceaeRC9gutgroup.id.11191	rs2998141	10	C	T	-0.136346	0.0293073	4.42e-06	3330	0.2217	0.00645772	21.631
genus.RikenellaceaeRC9gutgroup.id.11191	rs4717843	7	T	G	-0.119376	0.0260548	4.72e-06	3220	0.3618	0.00647709	20.9792
genus.RikenellaceaeRC9gutgroup.id.11191	rs9887954	1	A	G	-0.114849	0.0249013	4.81e-06	3330	0.4364	0.00634752	21.2595
genus.RikenellaceaeRC9gutgroup.id.11191	rs80309088	6	A	G	0.17405	0.0383423	4.56e-06	3170	0.1292	0.0064583	20.5929
genus.Romboutsia.id.11347	rs61841503	10	A	G	0.092888	0.0171454	4e-08	13568	0.1372	0.00215859	29.3467
genus.Romboutsia.id.11347	rs10279978	7	G	A	-0.0622202	0.0127675	1.17e-06	14143	0.3479	0.0016764	23.7458
genus.Romboutsia.id.11347	rs62504452	7	G	A	-0.0710048	0.0156654	4.66e-06	14178	0.166	0.00144693	20.5414
genus.Roseburia.id.2012	rs2034589	16	C	G	0.0629765	0.0123489	5.01e-07	17846	0.2276	0.00145521	26.0047
genus.Roseburia.id.2012	rs116270582	4	A	T	-0.153844	0.0329324	1.2e-06	9099	0.0487	0.00239265	21.8182
genus.Roseburia.id.2012	rs2160994	12	C	T	0.0550687	0.0112481	9.7e-07	17444	0.3797	0.00137217	23.9663
genus.Roseburia.id.2012	rs16910295	11	C	T	-0.0980434	0.020957	2.91e-06	16648	0.0606	0.00131295	21.884
genus.Roseburia.id.2012	rs6445851	3	A	G	-0.0497336	0.0108158	3.53e-06	17851	0.4006	0.00118305	21.1413
genus.Roseburia.id.2012	rs9300744	13	T	C	-0.0588452	0.0126228	4.75e-06	17854	0.2386	0.00121576	21.7301
genus.Roseburia.id.2012	rs2943022	5	C	T	0.0493786	0.0106763	4.11e-06	17854	0.4602	0.00119668	21.3887
genus.Roseburia.id.2012	rs6930661	6	T	C	-0.0961587	0.0204975	2.48e-06	16945	0.0755	0.00129709	22.0052
genus.Roseburia.id.2012	rs4748237	10	C	G	0.0488326	0.0106404	4.67e-06	17851	0.4046	0.00117849	21.0597
genus.Ruminiclostridium5.id.11355	rs243585	21	G	C	-0.0585939	0.0121017	1.33e-06	16906	0.3012	0.00138475	23.4402
genus.Ruminiclostridium5.id.11355	rs2286384	12	C	G	-0.0518814	0.0107482	1.44e-06	17394	0.501	0.00133773	23.297
genus.Ruminiclostridium5.id.11355	rs79968837	20	G	A	-0.0950311	0.0193507	1.15e-06	16602	0.0686	0.00145059	24.1148
genus.Ruminiclostridium5.id.11355	rs2482038	10	A	C	0.0518991	0.0108777	1.7e-06	17396	0.4384	0.00130686	22.7613
genus.Ruminiclostridium5.id.11355	rs113753996	5	C	T	0.0820689	0.0174463	3.99e-06	16680	0.1372	0.00132489	22.1259
genus.Ruminiclostridium5.id.11355	rs1492620	6	C	T	-0.0830505	0.0180073	3.53e-06	17397	0.0805	0.00122119	21.2685
genus.Ruminiclostridium5.id.11355	rs10827477	10	G	A	-0.0547387	0.0115163	2.19e-06	17391	0.3151	0.00129739	22.5896
genus.Ruminiclostridium5.id.11355	rs6121460	20	A	G	0.0932955	0.0199206	2.64e-06	17318	0.0805	0.00126494	21.9314
genus.Ruminiclostridium6.id.11356	rs1756364	14	T	G	0.0999189	0.0197169	2.54e-07	12933	0.1213	0.0019818	25.6775
genus.Ruminiclostridium6.id.11356	rs71414120	14	G	T	0.200894	0.0406434	1.08e-06	5567	0.0765	0.0043695	24.423
genus.Ruminiclostridium6.id.11356	rs61060922	16	G	T	0.15913	0.0322283	1.09e-06	8955	0.0447	0.00271506	24.3741
genus.Ruminiclostridium6.id.11356	rs79968172	1	A	G	0.11614	0.0243083	1.66e-06	12802	0.0557	0.00177991	22.8235
genus.Ruminiclostridium6.id.11356	rs77193512	11	G	A	0.0736533	0.0153163	1.3e-06	13380	0.167	0.00172531	23.1211
genus.Ruminiclostridium6.id.11356	rs11992182	8	C	A	0.0625299	0.0137876	4.65e-06	13381	0.2883	0.00153478	20.5653
genus.Ruminiclostridium6.id.11356	rs72991535	18	G	T	0.135604	0.0295174	4.95e-06	9642	0.0596	0.00218409	21.1007
genus.Ruminiclostridium6.id.11356	rs663262	11	C	T	-0.13498	0.0310715	3.39e-06	7876	0.0517	0.00239041	18.8672
genus.Ruminiclostridium6.id.11356	rs10829821	10	C	T	-0.097606	0.0216072	3.47e-06	12802	0.0855	0.00159142	20.4026
genus.Ruminiclostridium9.id.11357	rs57665991	3	G	C	-0.0641507	0.0123339	2.07e-07	16725	0.2386	0.00161487	27.0491
genus.Ruminiclostridium9.id.11357	rs55875763	3	C	G	-0.0545331	0.0112974	1.6e-06	16725	0.3827	0.00139122	23.2978
genus.Ruminiclostridium9.id.11357	rs12040548	1	T	G	0.0570422	0.0122359	3.15e-06	16721	0.3111	0.00129806	21.7304
genus.Ruminiclostridium9.id.11357	rs115044523	7	A	G	-0.0980026	0.0202616	2.37e-06	16107	0.0915	0.00145038	23.3922
genus.Ruminiclostridium9.id.11357	rs12419854	11	A	T	-0.0727975	0.0155594	3.18e-06	16027	0.1779	0.00136396	21.8873
genus.Ruminiclostridium9.id.11357	rs6082461	20	C	A	0.0586425	0.0131004	4.87e-06	16650	0.2068	0.00120204	20.0357
genus.Ruminiclostridium9.id.11357	rs113048721	9	G	C	0.0600735	0.0132737	4.1e-06	16719	0.2386	0.0012236	20.4799
genus.Ruminiclostridium9.id.11357	rs918449	19	G	A	-0.0950908	0.0197177	2.56e-06	16725	0.0696	0.00138866	23.2548
genus.Ruminiclostridium9.id.11357	rs73592673	6	T	A	-0.081629	0.0169515	2.14e-06	15493	0.1471	0.00149448	23.1856
genus.Ruminiclostridium9.id.11357	rs9522712	13	C	T	0.0699728	0.0154939	4.66e-06	16725	0.1451	0.00121798	20.3932
genus.RuminococcaceaeNK4A214group.id.11358	rs5994253	22	G	A	-0.0811302	0.0157621	2.35e-07	15288	0.1461	0.00172996	26.4899
genus.RuminococcaceaeNK4A214group.id.11358	rs136761	22	A	G	-0.0587521	0.0119155	8.15e-07	14822	0.4294	0.00163759	24.3089
genus.RuminococcaceaeNK4A214group.id.11358	rs11586410	1	A	G	-0.0863422	0.0169937	3.66e-07	14822	0.1342	0.00173864	25.8114
genus.RuminococcaceaeNK4A214group.id.11358	rs34576931	12	C	G	-0.0873312	0.0194886	4.72e-06	14678	0.0915	0.00136621	20.0779
genus.RuminococcaceaeNK4A214group.id.11358	rs114244418	2	G	C	-0.175266	0.0372779	3.59e-06	7123	0.0408	0.00309374	22.0989
genus.RuminococcaceaeNK4A214group.id.11358	rs4814689	20	T	C	-0.1083	0.0230708	4.55e-06	14009	0.0666	0.00157052	22.0329
genus.RuminococcaceaeNK4A214group.id.11358	rs73158814	7	G	C	-0.109257	0.0227458	2.2e-06	13077	0.0736	0.00176126	23.0691
genus.RuminococcaceaeNK4A214group.id.11358	rs12731	2	G	A	-0.0527684	0.0115053	4.87e-06	15288	0.4513	0.00137405	21.0326
genus.RuminococcaceaeNK4A214group.id.11358	rs7573569	2	C	T	0.107739	0.0233638	3.23e-06	14822	0.0716	0.0014326	21.2616
genus.RuminococcaceaeNK4A214group.id.11358	rs147475196	3	G	A	-0.133769	0.0295196	4.72e-06	9917	0.0775	0.00206637	20.5305
genus.RuminococcaceaeNK4A214group.id.11358	rs12642039	4	C	T	-0.0553003	0.0119397	3.43e-06	15276	0.3658	0.00140231	21.449
genus.RuminococcaceaeNK4A214group.id.11358	rs35559912	5	C	T	-0.0925071	0.0203674	4.89e-06	13976	0.0656	0.00147386	20.6261
genus.RuminococcaceaeUCG002.id.11360	rs77564310	15	C	A	-0.0713093	0.0140855	3.29e-07	17000	0.1789	0.00150537	25.6268
genus.RuminococcaceaeUCG002.id.11360	rs55793120	12	C	T	0.137396	0.027414	4.81e-07	11669	0.0507	0.00214802	25.1148
genus.RuminococcaceaeUCG002.id.11360	rs10927423	1	A	C	-0.0713617	0.0147712	8.5e-07	17096	0.1829	0.00136336	23.3371
genus.RuminococcaceaeUCG002.id.11360	rs67746927	4	G	C	-0.054237	0.0110357	9.17e-07	16651	0.4414	0.00144851	24.1512
genus.RuminococcaceaeUCG002.id.11360	rs116974815	11	A	C	-0.189731	0.0396566	2.03e-06	5819	0.0577	0.00391823	22.882
genus.RuminococcaceaeUCG002.id.11360	rs7155595	14	A	C	0.0569929	0.0116986	1.15e-06	17084	0.3091	0.00138733	23.7312
genus.RuminococcaceaeUCG002.id.11360	rs7120052	11	C	A	0.0624796	0.0135523	1.97e-06	17097	0.1759	0.00124162	21.252
genus.RuminococcaceaeUCG002.id.11360	rs10916131	1	T	C	-0.069333	0.0146753	2.87e-06	17097	0.1382	0.00130382	22.3179
genus.RuminococcaceaeUCG002.id.11360	rs79016051	1	T	C	-0.0887747	0.0189424	2.34e-06	16937	0.0905	0.00129511	21.9612
genus.RuminococcaceaeUCG002.id.11360	rs12463378	19	G	A	-0.0522061	0.0112086	2.96e-06	16994	0.4175	0.00127493	21.6912
genus.RuminococcaceaeUCG002.id.11360	rs11750293	5	T	G	-0.0578304	0.0120512	1.76e-06	17094	0.2813	0.00134531	23.0249
genus.RuminococcaceaeUCG002.id.11360	rs2265670	1	G	C	-0.0512404	0.0109287	2.99e-06	17096	0.4583	0.00128421	21.9805
genus.RuminococcaceaeUCG002.id.11360	rs72874194	2	C	G	-0.0770289	0.016725	3.47e-06	16651	0.0994	0.00127228	21.2092
genus.RuminococcaceaeUCG003.id.11361	rs73341549	7	C	T	-0.169857	0.0318768	1.51e-07	6744	0.0507	0.00419253	28.3851
genus.RuminococcaceaeUCG003.id.11361	rs6759615	2	G	A	0.102523	0.0200204	7.86e-07	14410	0.0696	0.00181653	26.2202
genus.RuminococcaceaeUCG003.id.11361	rs646327	19	A	G	0.0586696	0.011837	7.83e-07	14406	0.4682	0.00170241	24.5633
genus.RuminococcaceaeUCG003.id.11361	rs11613919	12	T	G	0.0727604	0.0155716	1.63e-06	14309	0.2127	0.00152353	21.8303
genus.RuminococcaceaeUCG003.id.11361	rs11243416	9	C	T	-0.0925653	0.0191203	1.67e-06	14004	0.1014	0.00167081	23.4339
genus.RuminococcaceaeUCG003.id.11361	rs16959793	15	C	A	-0.062527	0.0131259	2.22e-06	14412	0.2803	0.00157207	22.6892
genus.RuminococcaceaeUCG003.id.11361	rs4452755	8	C	A	-0.0634463	0.0134741	3.29e-06	14406	0.3052	0.00153675	22.1694
genus.RuminococcaceaeUCG003.id.11361	rs10490280	2	T	C	-0.0672094	0.0143309	4.16e-06	14004	0.2177	0.00156811	21.9912
genus.RuminococcaceaeUCG003.id.11361	rs4532474	6	A	G	0.0769231	0.017045	4.82e-06	14412	0.1491	0.00141118	20.3639
genus.RuminococcaceaeUCG003.id.11361	rs3013089	1	A	G	-0.0551473	0.0120346	4.38e-06	14408	0.3847	0.00145529	20.9955
genus.RuminococcaceaeUCG004.id.11362	rs6769553	3	G	A	0.0849743	0.0157451	7.91e-08	9501	0.2843	0.00305624	29.1202
genus.RuminococcaceaeUCG004.id.11362	rs12125734	1	T	G	0.133972	0.0257417	2.09e-07	8938	0.0865	0.00302133	27.0804
genus.RuminococcaceaeUCG004.id.11362	rs511258	3	A	G	-0.0757474	0.0162475	4.52e-06	9500	0.2634	0.00228269	21.7306
genus.RuminococcaceaeUCG005.id.11363	rs10950694	7	C	T	0.0577628	0.011412	4.3e-07	15821	0.4235	0.00161672	25.6164
genus.RuminococcaceaeUCG005.id.11363	rs34781347	20	A	G	0.188685	0.0386484	6.05e-07	6061	0.0596	0.00391708	23.8269
genus.RuminococcaceaeUCG005.id.11363	rs12288512	11	G	A	0.066635	0.0144356	3.1e-06	15473	0.1799	0.0013752	21.305
genus.RuminococcaceaeUCG005.id.11363	rs60081663	5	G	C	0.158082	0.0319586	9.28e-07	9342	0.0527	0.00261223	24.4621
genus.RuminococcaceaeUCG005.id.11363	rs114279581	2	G	A	-0.146604	0.0316034	3.22e-06	8465	0.0477	0.00253568	21.514
genus.RuminococcaceaeUCG005.id.11363	rs12458218	18	C	T	0.0677322	0.0144525	2.41e-06	16099	0.1769	0.00136243	21.9609
genus.RuminococcaceaeUCG005.id.11363	rs35166120	8	G	C	-0.0686153	0.0146252	3.75e-06	16092	0.1849	0.00136595	22.0082
genus.RuminococcaceaeUCG005.id.11363	rs7555878	1	G	A	0.0586677	0.0125277	2.81e-06	16100	0.2803	0.00136031	21.928
genus.RuminococcaceaeUCG005.id.11363	rs394449	17	T	A	0.0692909	0.0148712	2.6e-06	15728	0.1789	0.00137844	21.7072
genus.RuminococcaceaeUCG005.id.11363	rs10873449	14	C	T	0.0654843	0.0143973	4.11e-06	16098	0.169	0.00128345	20.685
genus.RuminococcaceaeUCG005.id.11363	rs2893871	10	A	G	-0.073644	0.015548	3.54e-06	16103	0.1521	0.00139128	22.4322
genus.RuminococcaceaeUCG005.id.11363	rs7449320	5	A	C	0.0599163	0.0130836	4.81e-06	16095	0.2207	0.0013013	20.9691
genus.RuminococcaceaeUCG009.id.11366	rs8009993	14	C	G	-0.135936	0.0244857	4.42e-08	7389	0.1292	0.00415387	30.8126
genus.RuminococcaceaeUCG009.id.11366	rs1550196	17	A	G	0.130842	0.0262478	1.13e-06	7389	0.1173	0.00335168	24.8421
genus.RuminococcaceaeUCG009.id.11366	rs4708333	6	G	T	-0.084033	0.0174757	1.56e-06	7511	0.3022	0.003069	23.1161
genus.RuminococcaceaeUCG009.id.11366	rs61779334	1	C	G	-0.138137	0.0292072	1.94e-06	6865	0.1044	0.00324778	22.3622
genus.RuminococcaceaeUCG009.id.11366	rs4079028	1	T	C	0.0915623	0.019936	3.28e-06	7480	0.1938	0.0028121	21.0882
genus.RuminococcaceaeUCG009.id.11366	rs2058609	12	G	A	0.0816464	0.017472	3.12e-06	7510	0.3141	0.00289928	21.8311
genus.RuminococcaceaeUCG009.id.11366	rs12508214	4	T	C	-0.0774649	0.0168937	4.75e-06	7511	0.3509	0.00279157	21.0206
genus.RuminococcaceaeUCG009.id.11366	rs2192926	2	G	A	-0.089048	0.0192989	4.88e-06	7511	0.2366	0.00282655	21.2847
genus.RuminococcaceaeUCG010.id.11367	rs35506912	15	C	G	-0.0693743	0.0147926	3.21e-06	12793	0.2495	0.0017163	21.9909
genus.RuminococcaceaeUCG010.id.11367	rs682403	9	G	A	-0.0588161	0.0124671	2.37e-06	12864	0.4761	0.00172716	22.2531
genus.RuminococcaceaeUCG010.id.11367	rs6958419	7	T	C	-0.0585718	0.0124994	2.84e-06	12870	0.4891	0.00170326	21.955
genus.RuminococcaceaeUCG010.id.11367	rs2820282	6	C	A	-0.0592304	0.0125917	2.85e-06	12865	0.4523	0.00171698	22.1235
genus.RuminococcaceaeUCG010.id.11367	rs12597105	16	A	G	0.0670855	0.0144415	4.87e-06	12415	0.2773	0.00173513	21.5756
genus.RuminococcaceaeUCG010.id.11367	rs7935775	11	T	A	-0.0631351	0.0137953	4.99e-06	12864	0.3002	0.00162553	20.9415
genus.RuminococcaceaeUCG011.id.11368	rs1416041	6	C	A	-0.182339	0.0339898	7.04e-08	3632	0.1342	0.00786121	28.7623
genus.RuminococcaceaeUCG011.id.11368	rs12724320	1	T	C	-0.120881	0.0249229	1.52e-06	3632	0.2753	0.00643526	23.5113
genus.RuminococcaceaeUCG011.id.11368	rs79113084	12	T	C	-0.152166	0.0317519	2.06e-06	3610	0.1551	0.00632166	22.9536
genus.RuminococcaceaeUCG011.id.11368	rs9729514	1	G	A	0.184934	0.0394616	2.37e-06	3632	0.1024	0.00601059	21.9504
genus.RuminococcaceaeUCG011.id.11368	rs2729556	7	T	C	-0.109097	0.0233699	3.19e-06	3632	0.499	0.00596442	21.7808
genus.RuminococcaceaeUCG011.id.11368	rs12636310	3	A	G	0.132725	0.0282037	2.81e-06	3632	0.2177	0.00606054	22.1339
genus.RuminococcaceaeUCG013.id.11370	rs12781711	10	T	C	-0.0656129	0.0117477	2.55e-08	16772	0.3131	0.00185645	31.1906
genus.RuminococcaceaeUCG013.id.11370	rs12189346	5	A	G	0.0684961	0.014558	1.68e-06	16470	0.163	0.0013423	22.1347
genus.RuminococcaceaeUCG013.id.11370	rs75088940	12	C	T	-0.0942968	0.0200712	2.55e-06	15638	0.0934	0.00140946	22.0694
genus.RuminococcaceaeUCG013.id.11370	rs16918863	10	C	A	0.111491	0.0240157	4.16e-06	12643	0.0606	0.00170177	21.5488
genus.RuminococcaceaeUCG013.id.11370	rs76973485	3	T	G	0.194976	0.0418213	3.35e-06	5299	0.0368	0.00408501	21.7271
genus.RuminococcaceaeUCG013.id.11370	rs12485353	3	A	G	-0.0607903	0.0130847	4.19e-06	16771	0.1789	0.00128535	21.5819
genus.RuminococcaceaeUCG013.id.11370	rs11581881	1	T	C	0.0661211	0.0144736	4.73e-06	15730	0.1809	0.00132501	20.8674
genus.RuminococcaceaeUCG014.id.11371	rs115777838	5	C	T	-0.18835	0.0386643	4.62e-07	5674	0.0537	0.00416492	23.7222
genus.RuminococcaceaeUCG014.id.11371	rs72809222	2	C	T	0.0671775	0.0139838	2.41e-06	13922	0.2515	0.00165492	23.0747
genus.RuminococcaceaeUCG014.id.11371	rs12638134	3	G	T	0.0582548	0.0119657	1.21e-06	14403	0.3897	0.00164292	23.6987
genus.RuminococcaceaeUCG014.id.11371	rs56105232	9	A	G	0.139276	0.0299132	2.91e-06	9190	0.0726	0.00235335	21.6736
genus.RuminococcaceaeUCG014.id.11371	rs995642	2	T	C	0.060048	0.0126417	1.9e-06	14402	0.326	0.00156417	22.5593
genus.RuminococcaceaeUCG014.id.11371	rs10941294	5	T	C	-0.122057	0.0260017	2.4e-06	12615	0.0686	0.00174373	22.0322
genus.Ruminococcus1.id.11373	rs10769159	11	C	G	-0.0640277	0.0110059	5.29e-09	16603	0.5338	0.00203428	33.84
genus.Ruminococcus1.id.11373	rs7117576	11	G	A	0.0829505	0.0170891	6.48e-07	16606	0.0885	0.00141683	23.5584
genus.Ruminococcus1.id.11373	rs17781867	17	T	C	0.0999271	0.0211728	1.96e-06	14349	0.0924	0.00154994	22.2715
genus.Ruminococcus1.id.11373	rs7583465	2	T	C	0.0527654	0.0112619	2.56e-06	16588	0.3767	0.00132162	21.9495
genus.Ruminococcus1.id.11373	rs6493760	15	T	C	0.0535262	0.0115885	3.38e-06	16126	0.3966	0.00132124	21.3318
genus.Ruminococcus1.id.11373	rs11783695	8	T	G	-0.0734114	0.0161398	4.73e-06	16606	0.1511	0.0012443	20.6861
genus.Ruminococcus2.id.11374	rs78120384	3	G	A	-0.192815	0.0392045	3.31e-07	6082	0.0726	0.00396134	24.1807
genus.Ruminococcus2.id.11374	rs12986628	2	T	C	0.0665937	0.0140168	2.14e-06	14714	0.2127	0.00153169	22.5688
genus.Ruminococcus2.id.11374	rs7635831	3	A	G	0.0618344	0.0129031	1.98e-06	14924	0.2932	0.00153645	22.9622
genus.Ruminococcus2.id.11374	rs2997412	13	G	A	-0.0568439	0.0122325	4.22e-06	15336	0.2803	0.0014061	21.5915
genus.Ruminococcus2.id.11374	rs2368224	2	G	T	0.199648	0.0438453	3.63e-06	3026	0.0477	0.00680529	20.7202
genus.Ruminococcus2.id.11374	rs58681734	9	G	A	0.0723875	0.0160787	4.18e-06	15338	0.1511	0.00131972	20.266
genus.Ruminococcus2.id.11374	rs75140805	11	G	T	0.0836825	0.0176445	3.95e-06	14249	0.1581	0.00157609	22.49
genus.Sellimonas.id.14369	rs13417181	2	C	T	0.166509	0.0337521	7.62e-07	3047	0.2157	0.00792405	24.3214
genus.Sellimonas.id.14369	rs2371572	2	C	A	0.127349	0.0250862	4.46e-07	3154	0.5487	0.00810446	25.754
genus.Sellimonas.id.14369	rs2187447	11	C	A	0.243457	0.0527695	3.98e-06	3028	0.0606	0.0069804	21.2712
genus.Sellimonas.id.14369	rs2016057	15	C	A	-0.125878	0.0256153	1.03e-06	3154	0.3907	0.00759841	24.1336
genus.Sellimonas.id.14369	rs56203279	7	C	T	-0.124045	0.0269115	3.72e-06	3154	0.33	0.00669122	21.2328
genus.Sellimonas.id.14369	rs6433790	2	T	C	-0.13853	0.0301698	3.98e-06	3095	0.2376	0.00676605	21.0699
genus.Senegalimassilia.id.11160	rs11787826	9	A	C	0.081327	0.0171154	2.63e-06	6923	0.4284	0.00325077	22.572
genus.Senegalimassilia.id.11160	rs72887800	17	A	T	-0.0822462	0.0175721	2.42e-06	6923	0.3777	0.00315442	21.9008
genus.Senegalimassilia.id.11160	rs7225245	17	A	G	0.079173	0.0170421	4.18e-06	6923	0.4583	0.00310786	21.5766
genus.Senegalimassilia.id.11160	rs57512504	13	A	T	0.0819494	0.0172241	2.03e-06	6923	0.4612	0.00325917	22.6305
genus.Slackia.id.825	rs8901	17	T	C	0.0934594	0.0186813	6.07e-07	6063	0.3708	0.00411107	25.0201
genus.Slackia.id.825	rs4492265	7	G	A	-0.0905757	0.0191658	2.41e-06	6063	0.3101	0.00367014	22.3267
genus.Slackia.id.825	rs16894137	8	T	C	-0.122792	0.0263047	2.71e-06	6063	0.1431	0.00358121	21.7837
genus.Slackia.id.825	rs112764253	7	A	T	0.194714	0.0411598	3.4e-06	5634	0.0408	0.00395647	22.3713
genus.Slackia.id.825	rs12440440	15	G	A	0.0901934	0.0190582	2.63e-06	6063	0.3091	0.00368039	22.3893
genus.Slackia.id.825	rs58767323	4	C	G	-0.102833	0.0227077	4.6e-06	6063	0.1899	0.00337107	20.5012
genus.Streptococcus.id.1853	rs11110281	12	C	T	-0.137519	0.0227398	2.58e-09	15120	0.0676	0.00241296	36.5673
genus.Streptococcus.id.1853	rs4968759	17	G	A	-0.0515109	0.0112068	3.78e-06	16384	0.4264	0.00128782	21.1242
genus.Streptococcus.id.1853	rs11764382	7	G	A	-0.0695345	0.0143671	1.29e-06	16387	0.1909	0.00142738	23.4211
genus.Streptococcus.id.1853	rs72739637	15	G	A	0.0959942	0.0193213	1.03e-06	14920	0.1064	0.0016517	24.6809
genus.Streptococcus.id.1853	rs1918540	11	A	G	0.059639	0.0128148	2.44e-06	16373	0.2525	0.0013211	21.6563
genus.Streptococcus.id.1853	rs17708276	8	G	A	-0.0793955	0.0170628	3.04e-06	16278	0.1282	0.00132836	21.6491
genus.Streptococcus.id.1853	rs77558518	5	G	A	-0.103999	0.0229714	4.71e-06	14949	0.0646	0.00136924	20.4941
genus.Streptococcus.id.1853	rs11720390	3	A	G	0.107024	0.0228121	3.59e-06	15220	0.0746	0.00144407	22.0076
genus.Streptococcus.id.1853	rs395407	5	C	G	-0.0792781	0.0173697	4.37e-06	15864	0.1421	0.00131141	20.8288
genus.Streptococcus.id.1853	rs10448310	9	G	A	-0.0517935	0.0111324	3.31e-06	16384	0.4304	0.00131942	21.6433
genus.Streptococcus.id.1853	rs7916711	10	G	A	0.102891	0.0217362	2.72e-06	15294	0.0646	0.00146295	22.4042
genus.Streptococcus.id.1853	rs6806351	3	C	T	-0.0633829	0.0136647	4.94e-06	15973	0.2087	0.00134515	21.5123
genus.Streptococcus.id.1853	rs9903102	17	A	C	-0.0709483	0.0155275	4.18e-06	16384	0.164	0.00127265	20.8751
genus.Subdoligranulum.id.2070	rs12638227	3	C	G	-0.0557288	0.0108552	2.48e-07	17165	0.4652	0.00153311	26.3531
genus.Subdoligranulum.id.2070	rs10065321	5	C	T	-0.0512828	0.0108105	2.1e-06	17589	0.3678	0.00127777	22.5009
genus.Subdoligranulum.id.2070	rs4347804	2	G	A	0.166063	0.0357483	2.18e-06	4312	0.0417	0.00497953	21.5692
genus.Subdoligranulum.id.2070	rs6555306	5	C	T	-0.0740777	0.0155463	2.81e-06	17591	0.1223	0.00128905	22.7024
genus.Subdoligranulum.id.2070	rs3761728	4	G	T	-0.0543458	0.0118866	3.87e-06	17570	0.2425	0.0011883	20.901
genus.Subdoligranulum.id.2070	rs2114677	10	T	C	-0.104176	0.0230829	2.72e-06	15566	0.0557	0.00130681	20.3659
genus.Subdoligranulum.id.2070	rs2171249	6	T	C	0.106744	0.0233213	4.51e-06	14679	0.0736	0.00142516	20.947
genus.Subdoligranulum.id.2070	rs35940633	14	A	G	-0.0511008	0.011001	4.22e-06	17582	0.3628	0.00122571	21.5745
genus.Subdoligranulum.id.2070	rs76664262	3	A	T	0.0834078	0.0185357	4.87e-06	16712	0.0934	0.00121016	20.2463
genus.Sutterella.id.2896	rs13173038	5	G	A	-0.0718076	0.0151627	2.73e-06	13245	0.2207	0.00169044	22.4245
genus.Sutterella.id.2896	rs2321387	13	A	G	-0.0592876	0.0124509	1.87e-06	13252	0.5298	0.00170805	22.6704
genus.Sutterella.id.2896	rs7499539	16	G	A	0.0617478	0.0130998	2.36e-06	13254	0.3231	0.00167354	22.215
genus.Sutterella.id.2896	rs143438747	1	C	T	-0.145793	0.0306867	3.28e-06	9368	0.0547	0.00240369	22.5672
genus.Terrisporobacter.id.11348	rs1883097	11	T	C	0.226399	0.0454642	4.16e-07	4417	0.0557	0.00558278	24.7864
genus.Terrisporobacter.id.11348	rs2872237	19	A	C	-0.0814505	0.0175943	3.97e-06	6632	0.4344	0.00322105	21.4246
genus.Terrisporobacter.id.11348	rs7034891	9	C	G	-0.0799209	0.0173794	4.54e-06	6629	0.4841	0.00317997	21.1409
genus.Turicibacter.id.2162	rs149744580	2	G	A	0.169883	0.0315478	7.01e-08	8459	0.0527	0.00341628	28.9905
genus.Turicibacter.id.2162	rs4869133	5	A	G	0.131186	0.027197	2.55e-06	8256	0.0885	0.00281024	23.2611
genus.Turicibacter.id.2162	rs12603364	17	C	T	0.110861	0.0225598	8.67e-07	8923	0.1074	0.00269898	24.1428
genus.Turicibacter.id.2162	rs55756211	7	C	T	-0.115115	0.0240708	2.81e-06	8941	0.1163	0.00255147	22.8659
genus.Turicibacter.id.2162	rs61265175	11	C	G	-0.0858591	0.0185778	4.14e-06	8941	0.2326	0.00238322	21.3545
genus.Turicibacter.id.2162	rs11649454	16	C	G	0.0950891	0.0203433	3.27e-06	8943	0.1392	0.00243711	21.8434
genus.Turicibacter.id.2162	rs2834977	21	C	T	-0.0959995	0.0208261	3.96e-06	8946	0.173	0.00236953	21.2435
genus.Turicibacter.id.2162	rs2221441	5	C	G	0.0710364	0.015343	3.46e-06	8720	0.4056	0.0024522	21.4309
genus.Tyzzerella3.id.11335	rs67476743	19	G	T	0.132164	0.022208	3.74e-09	4948	0.2853	0.00710688	35.4022
genus.Tyzzerella3.id.11335	rs17706273	5	C	T	-0.140368	0.0274708	5.88e-07	5395	0.1521	0.00481624	26.0997
genus.Tyzzerella3.id.11335	rs7561370	2	C	T	0.131341	0.0286292	1.52e-06	5396	0.1223	0.00388525	21.0388
genus.Tyzzerella3.id.11335	rs55799124	17	G	A	-0.11435	0.0238604	1.34e-06	5362	0.2068	0.00426515	22.9591
genus.Tyzzerella3.id.11335	rs17809157	7	T	A	-0.163819	0.0336386	1.54e-06	4621	0.0994	0.00510617	23.7064
genus.Tyzzerella3.id.11335	rs7019909	9	C	T	0.144156	0.0301626	1.76e-06	5396	0.1014	0.00421519	22.833
genus.Tyzzerella3.id.11335	rs75091807	13	T	G	-0.184966	0.0383029	1.71e-06	4621	0.0905	0.0050211	23.3095
genus.Tyzzerella3.id.11335	rs4904512	14	C	T	-0.117151	0.0250306	3.09e-06	5396	0.1988	0.00404314	21.8972
genus.Tyzzerella3.id.11335	rs7333521	13	C	T	-0.207191	0.0453121	4.88e-06	4335	0.0427	0.00479996	20.8985
genus.Tyzzerella3.id.11335	rs6920448	6	T	C	-0.141081	0.0305446	4.15e-06	5010	0.1153	0.00424017	21.3252
genus.Veillonella.id.2198	rs2013594	11	C	T	-0.0720698	0.0155153	3.42e-06	9283	0.3579	0.00231894	21.5721
genus.Veillonella.id.2198	rs12679709	8	G	C	-0.0793499	0.0164818	1.78e-06	9290	0.3211	0.00248878	23.1735
genus.Veillonella.id.2198	rs742016	22	G	A	-0.0688571	0.0149769	4.66e-06	9279	0.4235	0.00227281	21.1329
genus.Veillonella.id.2198	rs1882878	21	G	A	-0.0768966	0.0163908	2.98e-06	9282	0.3062	0.0023656	22.0049
genus.Veillonella.id.2198	rs7645873	3	T	A	0.0761385	0.0164228	3.12e-06	9286	0.2833	0.00230932	21.4894
genus.Veillonella.id.2198	rs62376424	5	T	C	-0.0762216	0.0163499	3.65e-06	8999	0.334	0.00240926	21.7284
genus.Victivallis.id.2256	rs56349194	11	G	A	-0.158501	0.0315231	6.26e-07	3266	0.16	0.00768144	25.2663
genus.Victivallis.id.2256	rs592514	9	A	T	-0.181449	0.0391678	2.6e-06	3241	0.1282	0.00657818	21.4478
genus.Victivallis.id.2256	rs4764863	12	A	G	0.121561	0.0246058	8.22e-07	3266	0.5	0.00741755	24.3918
genus.Victivallis.id.2256	rs12512543	4	C	A	-0.178036	0.0374344	2.54e-06	3239	0.1213	0.0069349	22.605
genus.Victivallis.id.2256	rs4895919	6	C	T	-0.116918	0.0247515	2.75e-06	3254	0.4821	0.00681034	22.2991
genus.Victivallis.id.2256	rs11899949	2	A	G	0.130568	0.0276239	2.77e-06	3258	0.2773	0.00681057	22.3273
genus.Victivallis.id.2256	rs6445926	3	C	G	0.117031	0.0249764	2.96e-06	3267	0.3966	0.00667549	21.942
order.Actinomycetales.id.420	rs35011108	6	G	A	0.241546	0.0503803	1.88e-06	3630	0.0636	0.00629259	22.9741
order.Actinomycetales.id.420	rs2889192	9	T	G	0.0884052	0.0194997	3.97e-06	7711	0.2068	0.00265848	20.5489
order.Bacillales.id.1674	rs74887130	21	G	C	-0.192166	0.0358817	1.16e-07	3218	0.1322	0.00883418	28.6639
order.Bacillales.id.1674	rs4617108	7	G	A	0.248861	0.0525929	1.98e-06	3018	0.0606	0.00736427	22.3754
order.Bacillales.id.1674	rs62640857	12	G	A	0.148238	0.0326455	4.49e-06	3235	0.1839	0.00633339	20.6064
order.Bacillales.id.1674	rs74420793	4	G	A	-0.164413	0.0353763	3.07e-06	3077	0.162	0.00697078	21.5856
order.Bacillales.id.1674	rs10233278	7	C	T	-0.116319	0.0248527	3.51e-06	3239	0.4125	0.00671757	21.8918
order.Bacteroidales.id.913	rs55773148	13	A	G	-0.121514	0.0236759	3.9e-07	11349	0.0527	0.00231565	26.3366
order.Bacteroidales.id.913	rs7631304	3	A	G	-0.0645771	0.0132957	8.37e-07	18334	0.17	0.00128504	23.5876
order.Bacteroidales.id.913	rs73975615	17	A	G	-0.207018	0.0442633	1.22e-06	3350	0.0109	0.00648718	21.8609
order.Bacteroidales.id.913	rs111845179	14	C	T	0.102648	0.0213843	9.24e-07	16393	0.0616	0.00140359	23.0386
order.Bacteroidales.id.913	rs2032750	2	C	T	-0.0508393	0.0106807	1.92e-06	17853	0.4513	0.00126746	22.6542
order.Bacteroidales.id.913	rs7546249	1	A	T	-0.0567113	0.0118386	1.55e-06	18333	0.2455	0.00125015	22.9452
order.Bacteroidales.id.913	rs929878	16	T	C	-0.0548532	0.012153	4.73e-06	18334	0.2445	0.00110994	20.3701
order.Bacteroidales.id.913	rs13291169	9	G	C	0.0689676	0.0148765	3.75e-06	17513	0.16	0.00122573	21.4901
order.Bifidobacteriales.id.432	rs182549	2	T	C	0.11707	0.0126703	5.94e-20	14915	0.4911	0.0056913	85.3602
order.Bifidobacteriales.id.432	rs7570971	2	C	A	0.112508	0.0125178	2.53e-19	14795	0.5099	0.00543036	80.7699
order.Bifidobacteriales.id.432	rs7322849	13	C	T	0.110676	0.0200996	1.74e-08	14915	0.0964	0.00202874	30.3161
order.Bifidobacteriales.id.432	rs1961273	2	T	C	0.0688125	0.0131699	1.7e-07	14915	0.2714	0.00182705	27.2967
order.Bifidobacteriales.id.432	rs638382	2	C	T	-0.0602866	0.0122474	5.56e-07	14148	0.3469	0.00170969	24.2266
order.Bifidobacteriales.id.432	rs76671854	5	G	C	-0.0892981	0.0183177	1.04e-06	13923	0.1252	0.001704	23.7619
order.Bifidobacteriales.id.432	rs4957061	5	C	T	0.0569873	0.0116907	1.15e-06	14795	0.4652	0.00160347	23.7582
order.Bifidobacteriales.id.432	rs10841473	12	C	G	-0.0613031	0.0128844	2.28e-06	14914	0.2704	0.00151559	22.6347
order.Bifidobacteriales.id.432	rs4567981	2	A	T	0.0577763	0.0117388	8.88e-07	14795	0.4394	0.00163465	24.2209
order.Bifidobacteriales.id.432	rs13020688	2	A	G	0.0584045	0.0122081	1.57e-06	14795	0.3529	0.00154457	22.8841
order.Bifidobacteriales.id.432	rs857444	6	T	C	0.0553965	0.0120669	3.82e-06	14914	0.3608	0.00141112	21.0723
order.Bifidobacteriales.id.432	rs73797465	5	G	T	-0.0942612	0.0208421	4.85e-06	14795	0.0865	0.0013806	20.4514
order.Bifidobacteriales.id.432	rs7588568	2	C	A	-0.060716	0.0130605	3.73e-06	14913	0.2813	0.00144708	21.6086
order.Burkholderiales.id.2874	rs62191117	2	G	A	0.0679995	0.0132471	2.79e-07	16975	0.2058	0.00154985	26.3464
order.Burkholderiales.id.2874	rs6087811	20	G	T	-0.101587	0.0198817	2.88e-07	16135	0.0815	0.00161546	26.1044
order.Burkholderiales.id.2874	rs4033856	4	T	C	0.0833446	0.0167489	5.67e-07	15897	0.1292	0.00155521	24.7586
order.Burkholderiales.id.2874	rs2367850	3	C	G	0.06333	0.0130595	1.24e-06	16664	0.2207	0.0014092	23.5133
order.Burkholderiales.id.2874	rs62395635	5	C	T	0.109911	0.0236375	2.9e-06	15062	0.0706	0.00143342	21.6183
order.Burkholderiales.id.2874	rs2321387	13	A	G	-0.0508514	0.0109588	3.26e-06	17095	0.5298	0.00125796	21.5294
order.Burkholderiales.id.2874	rs7638039	3	C	T	0.0580987	0.012673	4.84e-06	17078	0.2326	0.00122914	21.0146
order.Burkholderiales.id.2874	rs2613606	7	T	C	-0.0499561	0.0109264	4.13e-06	17092	0.3936	0.00122152	20.9013
order.Burkholderiales.id.2874	rs72747231	9	G	C	-0.133729	0.0290738	3.76e-06	11315	0.0417	0.00186629	21.1528
order.Burkholderiales.id.2874	rs1928341	1	G	A	0.0507782	0.0110587	4.52e-06	17096	0.4215	0.00123174	21.0812
order.Clostridiales.id.1863	rs6815608	4	C	T	0.104089	0.0210883	3.72e-07	16731	0.0845	0.00145403	24.3598
order.Clostridiales.id.1863	rs112334273	21	A	G	0.0639383	0.0127404	4.07e-07	18217	0.2455	0.00138063	25.1829
order.Clostridiales.id.1863	rs6814436	4	C	T	0.0741858	0.0150814	9.06e-07	18336	0.1322	0.0013179	24.1942
order.Clostridiales.id.1863	rs72915163	18	C	T	-0.0580246	0.0120558	1.39e-06	18317	0.2654	0.00126308	23.1626
order.Clostridiales.id.1863	rs2273429	14	G	A	-0.0726191	0.0153105	4.17e-06	18337	0.1074	0.00122535	22.4944
order.Clostridiales.id.1863	rs10774377	12	G	A	0.0523003	0.0113859	3.81e-06	18330	0.334	0.00114977	21.0972
order.Clostridiales.id.1863	rs13179700	5	C	T	0.0510953	0.0109569	3.52e-06	18338	0.3549	0.00118446	21.744
order.Coriobacteriales.id.810	rs719099	10	G	A	0.0778402	0.0155815	5.43e-07	17687	0.1362	0.00140904	24.954
order.Coriobacteriales.id.810	rs240104	1	C	T	-0.0603429	0.0126849	1.52e-06	17577	0.2445	0.0012858	22.6271
order.Coriobacteriales.id.810	rs11250875	10	C	T	0.06075	0.0130939	4.83e-06	17690	0.2087	0.00121534	21.5232
order.Coriobacteriales.id.810	rs34739816	17	T	G	0.0965017	0.0207666	3.88e-06	16593	0.0815	0.00129972	21.5917
order.Coriobacteriales.id.810	rs80046645	5	G	C	0.25584	0.0561995	4.66e-06	3204	0.0408	0.00642656	20.7109
order.Desulfovibrionales.id.3156	rs6058181	20	T	C	0.0836765	0.0166098	2.53e-07	15076	0.1233	0.00168059	25.3759
order.Desulfovibrionales.id.3156	rs4506934	17	T	C	-0.0953383	0.0201367	2.43e-06	15037	0.1123	0.0014885	22.413
order.Desulfovibrionales.id.3156	rs11599763	10	C	T	-0.0554862	0.0117486	2.61e-06	15144	0.3897	0.00147067	22.3017
order.Desulfovibrionales.id.3156	rs2838334	21	A	G	0.0569024	0.0124223	4.17e-06	15144	0.3231	0.00138361	20.9796
order.Desulfovibrionales.id.3156	rs9928243	16	A	C	-0.0544713	0.0117811	3.97e-06	15143	0.4254	0.00140974	21.3751
order.Desulfovibrionales.id.3156	rs112381107	9	T	C	0.21009	0.0456974	3.22e-06	4455	0.0477	0.004722	21.1268
order.Desulfovibrionales.id.3156	rs16851319	1	C	G	-0.0729137	0.0150954	2.7e-06	15130	0.1869	0.00153964	23.3276
order.Desulfovibrionales.id.3156	rs17791387	9	G	A	-0.0727501	0.0154369	2.25e-06	15047	0.1412	0.00147385	22.2068
order.Desulfovibrionales.id.3156	rs2692012	1	G	A	0.112244	0.0253553	2.27e-06	13082	0.0636	0.00149577	19.5939
order.Enterobacteriales.id.3468	rs78143293	18	G	A	-0.0848521	0.0170415	1.2e-06	13572	0.1441	0.00182336	24.7882
order.Enterobacteriales.id.3468	rs111229068	11	T	A	0.110561	0.0241719	3.65e-06	12350	0.1054	0.00169114	20.9176
order.Enterobacteriales.id.3468	rs62210023	20	G	A	0.0606754	0.0130125	3.13e-06	13515	0.3519	0.00160616	21.739
order.Enterobacteriales.id.3468	rs2374342	2	A	C	0.0582927	0.0126195	4.52e-06	13577	0.3569	0.00156913	21.3345
order.Erysipelotrichales.id.2148	rs62504403	8	T	C	0.0681159	0.0127883	1.12e-07	16981	0.2356	0.00166794	28.3673
order.Erysipelotrichales.id.2148	rs7234058	18	C	T	-0.0945759	0.0194091	9.12e-07	16874	0.0974	0.00140515	23.741
order.Erysipelotrichales.id.2148	rs17530232	13	G	A	0.10305	0.0224648	2.79e-06	16622	0.0765	0.00126433	21.0397
order.Erysipelotrichales.id.2148	rs2300774	3	A	G	0.0524152	0.0106784	8.95e-07	18216	0.4076	0.00132092	24.0911
order.Erysipelotrichales.id.2148	rs35161940	17	C	T	-0.0806041	0.0167641	1.85e-06	18213	0.1272	0.00126771	23.1157
order.Erysipelotrichales.id.2148	rs10781552	10	T	C	-0.0552212	0.0116074	2.33e-06	17789	0.3121	0.00127068	22.6304
order.Erysipelotrichales.id.2148	rs8003149	14	T	C	0.0538798	0.0116888	4.08e-06	18213	0.2823	0.00116526	21.2454
order.Erysipelotrichales.id.2148	rs4078432	14	T	C	-0.0608929	0.0133764	4.23e-06	17789	0.1809	0.00116359	20.7209
order.Gastranaerophilales.id.1591	rs9864379	3	C	T	-0.160521	0.0292752	4.66e-08	5768	0.1133	0.0051854	30.0549
order.Gastranaerophilales.id.1591	rs11150282	16	C	T	0.098235	0.0197127	7.36e-07	5864	0.3211	0.00421709	24.8253
order.Gastranaerophilales.id.1591	rs16851659	1	C	G	-0.0895168	0.0186555	1.27e-06	5875	0.3887	0.0039038	23.0169
order.Gastranaerophilales.id.1591	rs4129395	9	A	G	0.0904264	0.0185253	1.22e-06	5878	0.4264	0.00403713	23.8183
order.Gastranaerophilales.id.1591	rs1221147	9	A	T	0.126305	0.0279161	4.86e-06	5759	0.1561	0.00354195	20.4635
order.Gastranaerophilales.id.1591	rs79790072	15	C	T	0.226103	0.0488017	3.54e-06	4104	0.0567	0.00520318	21.4551
order.Gastranaerophilales.id.1591	rs73074665	7	T	A	0.164631	0.0356037	3.62e-06	5749	0.0855	0.00370536	21.3739
order.Lactobacillales.id.1800	rs2952251	8	G	A	-0.0629317	0.0124177	3.36e-07	17278	0.2525	0.00148428	25.6805
order.Lactobacillales.id.1800	rs35344081	16	A	G	0.0642442	0.0127358	4.16e-07	17292	0.2406	0.00146936	25.4427
order.Lactobacillales.id.1800	rs76717940	3	A	T	0.160943	0.0327	6.55e-07	7976	0.0606	0.00302792	24.218
order.Lactobacillales.id.1800	rs77558518	5	G	A	-0.106466	0.0223484	1.67e-06	15758	0.0646	0.00143815	22.6921
order.Lactobacillales.id.1800	rs11110282	12	G	A	-0.10239	0.0217849	3.96e-06	15956	0.0676	0.00138254	22.0875
order.Lactobacillales.id.1800	rs9581006	13	T	C	0.22583	0.0469228	1.77e-06	4224	0.0457	0.00545374	23.152
order.Lactobacillales.id.1800	rs4028634	17	C	T	0.0532915	0.01101	1.35e-06	17295	0.4254	0.0013528	23.4257
order.Lactobacillales.id.1800	rs74352383	6	A	T	-0.103396	0.021758	1.88e-06	16442	0.0944	0.00137159	22.5799
order.Lactobacillales.id.1800	rs78938557	7	C	T	0.10553	0.0233581	2.31e-06	15152	0.0676	0.00134531	20.409
order.Lactobacillales.id.1800	rs57872228	1	T	C	-0.0688415	0.0146994	2.58e-06	17293	0.171	0.00126672	21.9306
order.Lactobacillales.id.1800	rs1962325	3	G	C	0.0546878	0.0115069	1.96e-06	17274	0.3191	0.00130587	22.5845
order.Lactobacillales.id.1800	rs34989881	19	G	A	0.113479	0.0246452	4.09e-06	12921	0.0656	0.00163817	21.1982
order.Methanobacteriales.id.120	rs10202904	2	G	T	-0.121754	0.0235357	3.01e-07	3695	0.4672	0.00719054	26.747
order.Methanobacteriales.id.120	rs73457410	13	G	A	0.21534	0.0436695	1.41e-06	3498	0.0666	0.0069034	24.3021
order.Methanobacteriales.id.120	rs6776814	3	C	T	-0.199566	0.0411825	1.63e-06	3385	0.0895	0.00688948	23.4688
order.Methanobacteriales.id.120	rs894996	4	A	C	0.216999	0.0449076	1.88e-06	3582	0.0716	0.00647634	23.3364
order.MollicutesRF9.id.11579	rs74603314	14	C	T	0.230767	0.0489701	2.28e-06	4033	0.0457	0.00547612	22.1958
order.MollicutesRF9.id.11579	rs17235252	7	C	T	-0.122002	0.0255463	2.16e-06	9531	0.0944	0.00238727	22.8028
order.MollicutesRF9.id.11579	rs7706512	5	A	G	0.0657351	0.0138979	2.27e-06	10359	0.504	0.00215496	22.3672
order.MollicutesRF9.id.11579	rs739151	22	G	C	0.0652659	0.0139773	3.09e-06	10337	0.506	0.00210483	21.7993
order.NB1n.id.3953	rs60583455	7	C	T	0.108934	0.021177	2.6e-07	4773	0.3757	0.00551321	26.4493
order.NB1n.id.3953	rs2172426	8	T	C	-0.10212	0.0198947	3.17e-07	5099	0.4473	0.00514072	26.3376
order.NB1n.id.3953	rs11251024	10	A	G	0.104201	0.0206737	6.63e-07	5107	0.33	0.00494979	25.3944
order.NB1n.id.3953	rs13219468	6	C	G	0.115344	0.0236958	1.41e-06	5104	0.2256	0.00462086	23.6851
order.NB1n.id.3953	rs267959	5	G	A	0.0988612	0.0209676	2.62e-06	5107	0.3429	0.00433415	22.2221
order.NB1n.id.3953	rs11606187	11	G	A	-0.154539	0.0326288	3.31e-06	5102	0.1074	0.00437753	22.4236
order.NB1n.id.3953	rs7911787	10	T	G	-0.223071	0.0470232	3.39e-06	3879	0.0656	0.00576803	22.4924
order.NB1n.id.3953	rs72671304	14	C	T	0.172322	0.0370028	3.8e-06	4887	0.0696	0.0044182	21.6787
order.NB1n.id.3953	rs13385922	2	C	T	0.0929494	0.0201348	3.97e-06	5106	0.4056	0.00415631	21.3024
order.NB1n.id.3953	rs4383094	15	C	T	0.149188	0.0320662	4.28e-06	5091	0.0964	0.00423377	21.6372
order.NB1n.id.3953	rs55921101	10	T	A	-0.109245	0.0236201	4.32e-06	5105	0.2266	0.00417285	21.3833
order.Pasteurellales.id.3688	rs12191680	6	G	C	0.102214	0.0197189	3.05e-07	9408	0.165	0.00284783	26.8632
order.Pasteurellales.id.3688	rs9382510	6	T	C	-0.0881865	0.0169965	2.48e-07	9410	0.2455	0.0028527	26.915
order.Pasteurellales.id.3688	rs10840326	11	G	C	-0.0717634	0.0149229	1.44e-06	9154	0.4433	0.00251994	23.1208
order.Pasteurellales.id.3688	rs76022354	10	T	C	0.24289	0.0500406	1.83e-06	3692	0.0328	0.00634087	23.5471
order.Pasteurellales.id.3688	rs72756943	5	A	G	0.13988	0.0303029	3.35e-06	8020	0.0855	0.00264982	21.3027
order.Pasteurellales.id.3688	rs78909003	9	C	T	-0.241159	0.0498372	2.05e-06	3638	0.0497	0.00639517	23.4025
order.Pasteurellales.id.3688	rs6092684	20	T	A	0.0684647	0.014674	3.44e-06	9366	0.4235	0.00231886	21.7643
order.Pasteurellales.id.3688	rs4822728	22	C	T	0.0685479	0.0149032	4.72e-06	9412	0.4374	0.00224269	21.1512
order.Pasteurellales.id.3688	rs35510	12	G	A	0.122729	0.0264958	4.02e-06	8671	0.0785	0.00246831	21.4507
order.Pasteurellales.id.3688	rs10965428	9	A	C	-0.119902	0.0258219	4.29e-06	8873	0.0795	0.00242411	21.5565
order.Rhodospirillales.id.2667	rs9813022	3	G	A	-0.0830795	0.0162642	3.07e-07	8600	0.3022	0.0030249	26.087
order.Rhodospirillales.id.2667	rs11630875	15	C	T	0.0945198	0.0202139	3.7e-06	8595	0.1819	0.00253745	21.8598
order.Rhodospirillales.id.2667	rs76784716	2	G	A	0.136039	0.0284399	1.31e-06	8600	0.0716	0.0026535	22.8755
order.Rhodospirillales.id.2667	rs3754624	2	T	C	0.094128	0.0198389	2.68e-06	8598	0.162	0.00261137	22.5061
order.Rhodospirillales.id.2667	rs1549633	5	C	A	0.0996735	0.0216667	3.88e-06	8112	0.1561	0.00260205	21.1577
order.Rhodospirillales.id.2667	rs7001029	8	T	C	0.120726	0.0260989	2.83e-06	8063	0.0934	0.00264671	21.3917
order.Rhodospirillales.id.2667	rs1035406	5	A	G	-0.114725	0.0247994	4.07e-06	8585	0.0994	0.00248664	21.396
order.Rhodospirillales.id.2667	rs4278423	10	C	T	0.105215	0.0233778	3.98e-06	8603	0.1064	0.00234898	20.2511
order.Rhodospirillales.id.2667	rs11591293	10	T	G	0.0722755	0.0158186	4.69e-06	8602	0.4195	0.002421	20.8711
order.Selenomonadales.id.2165	rs1643968	5	C	T	-0.0565284	0.0112298	4.15e-07	18170	0.2803	0.00139261	25.3362
order.Selenomonadales.id.2165	rs60274479	16	C	T	-0.0659623	0.0134137	1.16e-06	17610	0.2227	0.00137132	24.1794
order.Selenomonadales.id.2165	rs13086907	3	A	G	0.0625312	0.0131735	1.95e-06	18163	0.1998	0.00123898	22.5291
order.Selenomonadales.id.2165	rs73232831	4	A	G	-0.151829	0.0314932	1.87e-06	9382	0.0636	0.00247119	23.2372
order.Selenomonadales.id.2165	rs71405394	15	A	G	-0.114178	0.02405	2.17e-06	13861	0.0517	0.00162343	22.5358
order.Selenomonadales.id.2165	rs61249479	9	C	A	0.0777075	0.0168628	2.95e-06	18165	0.0875	0.00116768	21.2333
order.Selenomonadales.id.2165	rs1447205	8	C	G	-0.0502053	0.0108382	2.93e-06	18165	0.3618	0.00117988	21.4554
order.Selenomonadales.id.2165	rs4722181	7	G	T	0.0501306	0.0105798	2e-06	18163	0.4761	0.0012346	22.4493
order.Verrucomicrobiales.id.4030	rs11729256	4	C	T	0.0749798	0.0150177	6.73e-07	11861	0.2386	0.00209725	24.9235
order.Verrucomicrobiales.id.4030	rs4936098	11	G	A	0.0648843	0.0135928	1.12e-06	11858	0.34	0.00191785	22.7817
order.Verrucomicrobiales.id.4030	rs9349825	6	G	A	-0.0704036	0.0147128	2.54e-06	11858	0.2793	0.0019273	22.8942
order.Verrucomicrobiales.id.4030	rs74542928	4	C	T	0.112164	0.0236422	1.63e-06	11216	0.0785	0.00200272	22.5036
order.Verrucomicrobiales.id.4030	rs2602429	16	T	C	0.0746844	0.0156194	2.58e-06	11690	0.2217	0.00195194	22.8589
order.Verrucomicrobiales.id.4030	rs4242783	10	A	G	0.0689292	0.0147693	2.64e-06	11690	0.2873	0.00185979	21.7777
order.Verrucomicrobiales.id.4030	rs11184341	1	C	G	0.0655342	0.0142231	4.13e-06	11864	0.2783	0.00178625	21.2264
order.Verrucomicrobiales.id.4030	rs117107102	18	G	A	0.204683	0.0431573	2.92e-06	4975	0.0447	0.00450094	22.4844
order.Verrucomicrobiales.id.4030	rs12908520	15	A	G	0.0618926	0.0130946	2.17e-06	11863	0.4563	0.00187966	22.3366
order.Verrucomicrobiales.id.4030	rs111862613	12	C	T	0.090699	0.0196746	3.74e-06	11621	0.166	0.00182539	21.248
order.Victivallales.id.2254	rs2825714	21	G	A	-0.13741	0.0289246	1.72e-06	4734	0.1571	0.00474471	22.559
order.Victivallales.id.2254	rs17114848	15	A	G	0.152377	0.0324332	4.06e-06	4734	0.1093	0.004641	22.0636
order.Victivallales.id.2254	rs77599476	20	G	A	0.230292	0.0480168	1.86e-06	3722	0.0656	0.00614212	22.9899
order.Victivallales.id.2254	rs11770843	7	T	C	0.109431	0.0234879	1.91e-06	4705	0.2594	0.00459233	21.6974
order.Victivallales.id.2254	rs62570196	9	T	C	-0.21635	0.0439866	1.08e-06	3712	0.0686	0.0064751	24.1792
order.Victivallales.id.2254	rs2731834	5	G	C	0.109438	0.023693	4.24e-06	4733	0.2237	0.00448751	21.3261
order.Victivallales.id.2254	rs2031282	13	G	A	0.122369	0.0270329	4.38e-06	4734	0.17	0.00430972	20.4819
phylum.Actinobacteria.id.400	rs7570971	2	C	A	0.086653	0.0113623	1.41e-14	17782	0.5099	0.00326015	58.155
phylum.Actinobacteria.id.400	rs4988235	2	A	G	0.084524	0.0114729	1.12e-13	17990	0.492	0.00300795	54.2703
phylum.Actinobacteria.id.400	rs4429415	2	T	C	0.0581908	0.0111343	2.05e-07	17990	0.3569	0.00151597	27.3106
phylum.Actinobacteria.id.400	rs10841473	12	C	G	-0.0596572	0.0117537	4.47e-07	17987	0.2704	0.0014302	25.759
phylum.Actinobacteria.id.400	rs74037001	14	A	G	-0.0819391	0.0165334	6.71e-07	17179	0.1113	0.00142772	24.5589
phylum.Actinobacteria.id.400	rs55888705	4	G	A	0.0534221	0.0109975	1.31e-06	17988	0.3867	0.00131008	23.5941
phylum.Actinobacteria.id.400	rs62448869	7	A	T	-0.0524531	0.0108226	1.14e-06	17782	0.4602	0.00131925	23.4872
phylum.Actinobacteria.id.400	rs8047955	16	G	A	0.0521115	0.0111192	2.66e-06	17980	0.3519	0.00122011	21.9619
phylum.Actinobacteria.id.400	rs9833771	3	C	T	0.0490077	0.0106564	4.07e-06	17990	0.5577	0.00117426	21.1474
phylum.Actinobacteria.id.400	rs1397793	5	A	G	-0.0521387	0.0111587	3.74e-06	17782	0.3857	0.00122624	21.8294
phylum.Actinobacteria.id.400	rs6496870	15	C	T	0.0510777	0.0113809	4.62e-06	17990	0.3549	0.00111839	20.1402
phylum.Actinobacteria.id.400	rs857444	6	T	C	0.0507315	0.0109885	3.8e-06	17988	0.3608	0.00118355	21.3125
phylum.Bacteroidetes.id.905	rs73846128	3	G	A	-0.0664262	0.0133481	4.78e-07	18335	0.17	0.00134887	24.7622
phylum.Bacteroidetes.id.905	rs73512608	13	A	G	-0.123117	0.0236743	2.54e-07	11350	0.0527	0.00237713	27.0399
phylum.Bacteroidetes.id.905	rs111845179	14	C	T	0.104177	0.0213837	6.47e-07	16394	0.0616	0.00144565	23.7314
phylum.Bacteroidetes.id.905	rs73975615	17	A	G	-0.207163	0.0442629	1.2e-06	3350	0.0109	0.00649634	21.892
phylum.Bacteroidetes.id.905	rs2032750	2	C	T	-0.0510857	0.0106804	1.71e-06	17854	0.4513	0.00127976	22.8756
phylum.Bacteroidetes.id.905	rs7546249	1	A	T	-0.0569173	0.0118382	1.42e-06	18334	0.2455	0.00125924	23.1136
phylum.Bacteroidetes.id.905	rs13291169	9	G	C	0.0700929	0.0148756	2.61e-06	17514	0.16	0.00126608	22.1998
phylum.Bacteroidetes.id.905	rs62575403	9	T	C	0.145424	0.0311079	2.96e-06	9669	0.0437	0.00225512	21.8495
phylum.Cyanobacteria.id.1500	rs789068	18	A	G	-0.111385	0.0212922	1.57e-07	7110	0.172	0.0038342	27.3584
phylum.Cyanobacteria.id.1500	rs9864379	3	C	T	-0.138933	0.0268045	2.03e-07	6922	0.1133	0.0038662	26.8579
phylum.Cyanobacteria.id.1500	rs76531781	7	C	T	-0.231868	0.0493393	2.87e-06	3658	0.0497	0.00600119	22.0728
phylum.Cyanobacteria.id.1500	rs584122	6	T	C	-0.151774	0.0326827	4.23e-06	6922	0.0666	0.00310581	21.5592
phylum.Cyanobacteria.id.1500	rs2314810	17	G	C	-0.218257	0.0464571	4.25e-06	3934	0.0547	0.00557912	22.0602
phylum.Cyanobacteria.id.1500	rs2553290	4	T	A	0.0962131	0.0202617	3.61e-06	7113	0.2197	0.00316003	22.5422
phylum.Euryarchaeota.id.55	rs10202904	2	G	T	-0.115986	0.0230271	6.19e-07	3861	0.4672	0.0065281	25.3575
phylum.Euryarchaeota.id.55	rs76029318	13	C	T	0.214866	0.0438442	1.05e-06	3660	0.0646	0.00651915	24.0036
phylum.Euryarchaeota.id.55	rs73031978	3	G	C	-0.197523	0.0414497	2.74e-06	3501	0.0915	0.00644453	22.6957
phylum.Euryarchaeota.id.55	rs34928225	6	C	T	0.19977	0.0425421	4.33e-06	3483	0.0755	0.0062911	22.038
phylum.Euryarchaeota.id.55	rs7635189	3	A	G	0.119983	0.0259356	4.64e-06	3483	0.331	0.0061071	21.3895
phylum.Euryarchaeota.id.55	rs77658038	6	C	A	-0.160157	0.0340856	4.75e-06	3810	0.1173	0.00576121	22.0658
phylum.Firmicutes.id.1672	rs3792064	2	A	G	0.0897349	0.0182532	6.75e-07	17812	0.0795	0.00135501	24.1655
phylum.Firmicutes.id.1672	rs2009919	17	C	T	0.0536457	0.0106294	4.95e-07	17859	0.4493	0.00142421	25.4683
phylum.Firmicutes.id.1672	rs112334273	21	A	G	0.0627459	0.0127415	9.26e-07	18217	0.2455	0.00132945	24.2482
phylum.Firmicutes.id.1672	rs13421739	2	G	C	0.0943944	0.0179641	1.95e-06	18340	0.0567	0.00150324	27.6078
phylum.Firmicutes.id.1672	rs7975768	12	G	C	0.0512732	0.0109226	2.82e-06	17859	0.3648	0.00123235	22.0332
phylum.Firmicutes.id.1672	rs2332027	4	A	G	-0.0482656	0.0104823	4.05e-06	18340	0.5	0.00115468	21.199
phylum.Firmicutes.id.1672	rs7247191	19	C	T	-0.0713033	0.0157424	4.73e-06	18340	0.1382	0.00111736	20.513
phylum.Firmicutes.id.1672	rs3852931	20	T	C	-0.0482086	0.0105	4.53e-06	18260	0.4662	0.00115311	21.0778
phylum.Lentisphaerae.id.2238	rs2825714	21	G	A	-0.138226	0.0289096	1.5e-06	4739	0.1571	0.00480087	22.8514
phylum.Lentisphaerae.id.2238	rs11770843	7	T	C	0.111896	0.0234776	1.14e-06	4709	0.2594	0.00480064	22.7056
phylum.Lentisphaerae.id.2238	rs77599476	20	G	A	0.229981	0.0479918	1.9e-06	3726	0.0656	0.00612548	22.9519
phylum.Lentisphaerae.id.2238	rs62570196	9	T	C	-0.217203	0.0439621	9.64e-07	3716	0.0686	0.00652613	24.3973
phylum.Lentisphaerae.id.2238	rs1002941	15	A	G	0.107661	0.0233382	4.31e-06	4739	0.2793	0.0044704	21.2714
phylum.Lentisphaerae.id.2238	rs2731834	5	G	C	0.109935	0.0236848	3.8e-06	4738	0.2237	0.0045265	21.535
phylum.Proteobacteria.id.2375	rs922773	3	T	C	-0.0803778	0.0157851	3.68e-07	18132	0.1402	0.00142794	25.9256
phylum.Proteobacteria.id.2375	rs2532663	10	A	G	-0.125578	0.0258034	7.47e-07	13013	0.0626	0.0018168	23.6814
phylum.Proteobacteria.id.2375	rs12150865	19	T	C	0.0511615	0.0106407	1.54e-06	17769	0.4751	0.00129932	23.1151
phylum.Proteobacteria.id.2375	rs2347697	7	T	G	0.0502281	0.0108968	4.27e-06	18248	0.3181	0.00116299	21.2446
phylum.Proteobacteria.id.2375	rs312757	17	G	C	-0.0517269	0.0112854	4.84e-06	18250	0.2982	0.00114984	21.0065
phylum.Tenericutes.id.3919	rs74603314	14	C	T	0.221639	0.0462918	1.56e-06	4499	0.0457	0.00506947	22.9136
phylum.Tenericutes.id.3919	rs10108398	8	A	G	0.0769142	0.0153953	1.09e-06	10932	0.2913	0.00227797	24.9551
phylum.Tenericutes.id.3919	rs11890098	2	G	A	0.074438	0.0153389	9.57e-07	11392	0.2555	0.00206304	23.5466
phylum.Tenericutes.id.3919	rs72901605	11	C	T	-0.0841852	0.0178119	3.26e-06	10526	0.1859	0.00211771	22.3341
phylum.Tenericutes.id.3919	rs3768491	1	G	A	-0.0681052	0.0149061	4.23e-06	11002	0.2863	0.00189381	20.8715
phylum.Tenericutes.id.3919	rs12566890	1	G	T	-0.101147	0.0230978	3.65e-06	11371	0.0954	0.00168358	19.1729
phylum.Tenericutes.id.3919	rs6043847	20	C	T	-0.114937	0.0248606	4.55e-06	11130	0.0696	0.00191677	21.3707
phylum.Verrucomicrobia.id.3982	rs74542928	4	C	T	0.115994	0.0231324	4.08e-07	11703	0.0785	0.0021439	25.1396
phylum.Verrucomicrobia.id.3982	rs11252894	10	C	A	0.0784055	0.0162769	1.11e-06	12381	0.1978	0.0018706	23.1995
phylum.Verrucomicrobia.id.3982	rs2602429	16	T	C	0.0764148	0.0153487	8.71e-07	12104	0.2217	0.0020436	24.7823
phylum.Verrucomicrobia.id.3982	rs11729256	4	C	T	0.0696984	0.0146953	2.23e-06	12377	0.2386	0.00181419	22.4914
phylum.Verrucomicrobia.id.3982	rs45598138	1	A	C	-0.143901	0.03054	2.19e-06	9932	0.0517	0.00223042	22.1975
phylum.Verrucomicrobia.id.3982	rs76430504	5	C	T	-0.11753	0.025458	3.5e-06	11624	0.0557	0.00183019	21.3095
phylum.Verrucomicrobia.id.3982	rs117107102	18	G	A	0.204283	0.0427565	2.68e-06	5071	0.0447	0.00448141	22.8185
phylum.Verrucomicrobia.id.3982	rs12908520	15	A	G	0.0594916	0.012823	3.4e-06	12380	0.4563	0.00173562	21.5209

## Sheet: S3
Supplementary table S3. Selected SNPs of hematologic Malignancies（P<5E-6)
Exposure	SNP	Chr.exposure	Other_allele.exposure	Effect_allele.exposure	Beta.exposure	SE.exposure	Pval.exposure	Samplesize.exposure	Eaf.exposure	R2	F
Lymphoid leukemia	rs10489170	1	A	G	-0.3642	0.0795	4.66e-06	218792	0.1462	9.59e-05	20.9866
Lymphoid leukemia	rs73235929	3	G	A	0.7682	0.1643	2.92e-06	218792	0.03336	9.99e-05	21.861
Lymphoid leukemia	rs9866116	3	A	G	-0.2849	0.0618	4.09e-06	218792	0.2874	9.71e-05	21.2522
Lymphoid leukemia	rs763477	6	A	C	-0.3658	0.0704	2.05e-07	218792	0.7949	0.000123383	26.9984
Lymphoid leukemia	rs11770363	7	G	A	-0.3063	0.0658	3.23e-06	218792	0.7481	9.9e-05	21.669
Lymphoid leukemia	rs17480734	8	A	C	0.5509	0.109	4.33e-07	218792	0.07628	0.000116738	25.544
Lymphoid leukemia	rs58192820	10	A	G	1.0951	0.2205	6.82e-07	218792	0.01912	0.000112722	24.6653
Lymphoid leukemia	rs142348442	10	G	T	2.3407	0.4883	1.64e-06	218792	0.004978	0.000105013	22.9781
Lymphoid leukemia	rs4935666	10	G	T	0.4431	0.0948	2.93e-06	218792	0.09757	9.98e-05	21.8465
Lymphoid leukemia	rs735665	11	G	A	0.3481	0.068	3.14e-07	218792	0.22	0.000119759	26.2051
Lymphoid leukemia	rs11021009	11	C	T	0.3355	0.0716	2.76e-06	218792	0.1946	0.000100342	21.9561
Lymphoid leukemia	rs2035675	11	A	G	0.3013	0.0637	2.22e-06	218792	0.2603	0.000102245	22.3725
Lymphoid leukemia	rs147576549	12	C	T	2.0016	0.4351	4.22e-06	218792	0.005957	9.67e-05	21.1628
Lymphoid leukemia	rs61915331	12	C	T	4.8873	1.0433	2.81e-06	218792	0.001372	0.000100287	21.944
Lymphoid leukemia	rs150584651	13	T	C	2.2029	0.4535	1.19e-06	218792	0.005356	0.000107834	23.5956
Lymphoid leukemia	rs13054095	22	A	T	1.0557	0.2139	7.95e-07	218792	0.02062	0.000111322	24.3588
Myeloid leukemia	rs17719892	1	A	G	2.2365	0.475	2.5e-06	218792	0.01172	0.000101315	22.169
Myeloid leukemia	rs7564231	2	A	G	-0.6299	0.136	3.62e-06	218792	0.8811	9.8e-05	21.4517
Myeloid leukemia	rs11942744	4	T	C	2.4053	0.5112	2.53e-06	218792	0.01037	0.000101177	22.1387
Myeloid leukemia	rs114923608	4	G	A	1.7435	0.3802	4.52e-06	218792	0.01739	9.61e-05	21.0289
Myeloid leukemia	rs114679165	5	A	T	2.5161	0.5316	2.21e-06	218792	0.01013	0.000102379	22.4017
Myeloid leukemia	rs11976326	7	G	A	0.5701	0.1213	2.59e-06	218792	0.1551	0.00010095	22.089
Myeloid leukemia	rs72702962	9	C	T	0.7128	0.1559	4.84e-06	218792	0.0915	9.55e-05	20.9045
Myeloid leukemia	rs1918997	17	T	C	-0.5206	0.1136	4.56e-06	218792	0.8215	9.6e-05	21.0014
Hodgkin lymphoma	rs4915678	1	A	G	-0.4221	0.0898	2.58e-06	218792	0.7698	0.000100972	22.094
Hodgkin lymphoma	rs76773681	3	C	G	0.8742	0.1846	2.18e-06	218792	0.05088	0.00010249	22.4261
Hodgkin lymphoma	rs861996	3	T	G	0.3488	0.0753	3.68e-06	218792	0.4562	9.81e-05	21.4565
Hodgkin lymphoma	rs137996586	5	G	A	2.1163	0.456	3.47e-06	218792	0.01007	9.84e-05	21.5388
Hodgkin lymphoma	rs9271406	6	A	G	-0.4481	0.0883	3.83e-07	218792	0.5413	0.000117692	25.7528
Hodgkin lymphoma	rs76527271	8	A	G	2.2161	0.4829	4.44e-06	218792	0.008776	9.62e-05	21.0601
Hodgkin lymphoma	rs4880221	10	T	C	-0.3776	0.0804	2.66e-06	218792	0.3321	0.000100804	22.0571
Hodgkin lymphoma	rs12569604	10	A	C	0.3577	0.0745	1.59e-06	218792	0.5286	0.000105353	23.0527
Hodgkin lymphoma	rs115110994	13	C	T	1.1425	0.247	3.73e-06	218792	0.02785	9.78e-05	21.3951
Hodgkin lymphoma	rs9936057	16	G	C	0.3666	0.0764	1.58e-06	218792	0.4008	0.000105226	23.0247
Malignant plasma cell tumor	rs12162384	2	C	A	0.3817	0.0749	3.51e-07	218792	0.1978	0.000118686	25.9703
Malignant plasma cell tumor	rs2578125	4	C	T	-0.4024	0.0847	2.02e-06	218792	0.8516	0.000103151	22.5707
Malignant plasma cell tumor	rs7441672	4	A	G	-0.8844	0.1867	2.17e-06	218792	0.9707	0.000102549	22.4391
Malignant plasma cell tumor	rs145294585	5	T	C	2.0467	0.4332	2.31e-06	218792	0.006721	0.000102013	22.3217
Malignant plasma cell tumor	rs115253040	5	C	T	1.1188	0.2328	1.54e-06	218792	0.01948	0.000105551	23.0959
Malignant plasma cell tumor	rs2048826	7	A	G	0.3281	0.07	2.77e-06	218792	0.2324	0.000100402	21.9691
Malignant plasma cell tumor	rs76450314	17	T	C	1.2432	0.2627	2.22e-06	218792	0.01561	0.00010235	22.3954
Follicular lymphoma	rs12029850	1	C	G	0.5714	0.1228	3.24e-06	218792	0.07791	9.89e-05	21.6511
Follicular lymphoma	rs78249366	1	A	C	0.6696	0.1464	4.79e-06	218792	0.05239	9.56e-05	20.9192
Follicular lymphoma	rs13145920	4	A	C	0.328	0.0714	4.38e-06	218792	0.2835	9.64e-05	21.1032
Follicular lymphoma	rs17588844	5	A	G	0.5993	0.1272	2.49e-06	218792	0.07024	0.000101447	22.1978
Follicular lymphoma	rs10456180	6	C	T	-0.3428	0.0716	1.69e-06	218792	0.2647	0.000104756	22.922
Follicular lymphoma	rs28383282	6	C	T	0.7016	0.1122	3.99e-10	218792	0.2346	0.000178683	39.1011
Follicular lymphoma	rs74669963	7	T	A	1.6822	0.367	4.57e-06	218792	0.009722	9.6e-05	21.0097
Follicular lymphoma	rs4840672	8	G	A	0.406	0.0796	3.37e-07	218792	0.2089	0.000118889	26.0149
Follicular lymphoma	rs150273593	15	T	G	5.9535	1.2275	1.23e-06	218792	0.00136	0.000107504	23.5233
Follicular lymphoma	rs11633344	15	G	T	-0.2934	0.0626	2.74e-06	218792	0.5281	0.000100391	21.9668
Follicular lymphoma	rs9950916	18	C	T	0.4259	0.0873	1.08e-06	218792	0.1594	0.00010877	23.8003
Follicular lymphoma	rs116944293	22	G	A	1.6543	0.3608	4.54e-06	218792	0.00996	9.61e-05	21.0228
Diffuse large B-cell lymphoma	rs4144070	7	G	A	0.7867	0.1691	3.28e-06	218792	0.1061	9.89e-05	21.6435
Diffuse large B-cell lymphoma	rs10092551	8	G	A	0.4777	0.1003	1.9e-06	218792	0.4375	0.000103665	22.6832
Diffuse large B-cell lymphoma	rs467227	12	A	G	0.5278	0.1056	5.73e-07	218792	0.6695	0.000114164	24.9808
Diffuse large B-cell lymphoma	rs11179829	12	C	T	1.0799	0.2269	1.95e-06	218792	0.05909	0.000103519	22.6514
Diffuse large B-cell lymphoma	rs8049049	16	T	C	-0.5565	0.1101	4.31e-07	218792	0.7013	0.000116754	25.5477
Diffuse large B-cell lymphoma	rs6507796	18	C	T	0.4847	0.1051	3.98e-06	218792	0.6585	9.72e-05	21.2685
Diffuse large B-cell lymphoma	rs74172689	19	G	C	2.4994	0.5448	4.48e-06	218792	0.01271	9.62e-05	21.0472
Diffuse large B-cell lymphoma	rs4823006	22	A	G	-0.4603	0.1002	4.37e-06	218792	0.432	9.64e-05	21.1029
Mature T/NK-cell lymphomas	rs151103929	2	C	T	4.1613	0.9022	3.98e-06	218792	0.007971	9.72e-05	21.274
Mature T/NK-cell lymphomas	rs2632705	4	C	T	0.5526	0.1178	2.74e-06	218792	0.546	0.000100567	22.0053
Mature T/NK-cell lymphomas	rs12673279	7	C	T	0.6044	0.1278	2.24e-06	218792	0.3195	0.000102214	22.3657
Mature T/NK-cell lymphomas	rs77143735	8	C	T	2.0708	0.4087	4.05e-07	218792	0.03006	0.000117323	25.6722
Mature T/NK-cell lymphomas	rs76480323	9	C	T	3.8173	0.7934	1.5e-06	218792	0.00954	0.000105792	23.1486
Mature T/NK-cell lymphomas	rs150568727	11	T	C	5.4142	1.0668	3.87e-07	218792	0.006214	0.000117712	25.7572
Mature T/NK-cell lymphomas	rs117272109	14	C	T	5.5956	1.2242	4.86e-06	218792	0.004626	9.55e-05	20.8922
Mature T/NK-cell lymphomas	rs117668015	15	G	C	2.8559	0.5965	1.69e-06	218792	0.01593	0.000104758	22.9225
Mature T/NK-cell lymphomas	rs9926774	16	T	C	-0.674	0.1437	2.74e-06	218792	0.7008	0.000100538	21.999
Mature T/NK-cell lymphomas	rs113607419	19	G	A	2.4623	0.5339	3.99e-06	218792	0.01962	9.72e-05	21.2695
Myeloproliferative neoplasms	rs7545069	1	T	A	0.2835	0.0605	2.79e-06	218792	0.327	0.000100351	21.9579
Myeloproliferative neoplasms	rs17039205	3	A	G	0.3689	0.0777	2.06e-06	218792	0.1645	0.000103015	22.5409
Myeloproliferative neoplasms	rs144317085	4	A	T	0.9664	0.1359	1.15e-12	218792	0.0571	0.00023107	50.5674
Myeloproliferative neoplasms	rs7705526	5	C	A	0.4122	0.0614	1.9e-11	218792	0.3219	0.000205948	45.0687
Myeloproliferative neoplasms	rs458740	6	C	T	0.259	0.0567	4.93e-06	218792	0.5015	9.54e-05	20.8655
Myeloproliferative neoplasms	rs4726704	7	C	A	-0.3506	0.0741	2.23e-06	218792	0.1924	0.000102308	22.3864
Myeloproliferative neoplasms	rs58270997	7	C	T	0.3849	0.0612	3.19e-10	218792	0.3355	0.000180752	39.5539
Myeloproliferative neoplasms	rs10815145	9	G	A	0.6868	0.0633	2e-27	218792	0.314	0.00053776	117.72
Myeloproliferative neoplasms	rs4628318	9	G	A	0.2589	0.0566	4.78e-06	218792	0.5117	9.56e-05	20.9232
Myeloproliferative neoplasms	rs1260073	9	G	A	-0.2658	0.0572	3.37e-06	218792	0.5706	9.87e-05	21.593
Myeloproliferative neoplasms	rs12435976	14	A	T	0.2615	0.057	4.48e-06	218792	0.4472	9.62e-05	21.047

## Sheet: S4
Supplementary table S4. Impact of gut microbiota on hematologic malignancies analyzed with IVW method.
Exposure	Outcome	Method	NSNP	Pval	OR	95%CI	Heterogeneity	Egger_intercept
class Methanobacteria	Lymphoid leukemia	IVW	4	0.002	2.371	1.387-4.055	0.618	0.998
class Negativicutes	Lymphoid leukemia	IVW	8	0.031	0.452	0.220-0.929	0.445	0.748
family Desulfovibrionaceae	Lymphoid leukemia	IVW	9	0.049	1.864	1.002-3.466	0.358	0.205
family Lactobacillaceae	Lymphoid leukemia	IVW	4	0.041	0.505	0.262-0.972	0.729	0.965
family Methanobacteriaceae	Lymphoid leukemia	IVW	4	0.002	2.371	1.387-4.055	0.618	0.514
family Peptococcaceae	Lymphoid leukemia	IVW	8	0.01	2.055	1.191-3.545	0.924	0.381
family Prevotellaceae	Lymphoid leukemia	IVW	9	0.024	2.102	1.103-4.004	0.359	0.376
genus Clostridiuminnocuumgroup	Lymphoid leukemia	IVW	3	0.039	1.89	1.033-3.455	0.911	0.205
genus Coprococcus3	Lymphoid leukemia	IVW	5	0.016	0.263	0.089-0.777	0.273	0.927
genus FamilyXIIIUCG001	Lymphoid leukemia	IVW	6	0.03	0.363	0.145-0.906	0.168	0.533
genus Holdemania	Lymphoid leukemia	IVW	7	0.026	0.532	0.306-0.926	0.742	0.449
genus Methanobrevibacter	Lymphoid leukemia	IVW	3	0.003	2.369	1.337-4.196	0.551	0.376
genus Ruminiclostridium6	Lymphoid leukemia	IVW	8	0.037	0.505	0.265-0.960	0.792	0.386
genus Ruminiclostridium9	Lymphoid leukemia	IVW	9	0.031	2.318	1.082-4.965	0.295	0.376
order Desulfovibrionales	Lymphoid leukemia	IVW	9	0.047	1.874	1.008-3.484	0.363	0.894
order Methanobacteriales	Lymphoid leukemia	IVW	4	0.002	2.371	1.387-4.055	0.618	0.4
order Selenomonadales	Lymphoid leukemia	IVW	8	0.031	0.452	0.220-0.929	0.445	0.819
phylum Cyanobacteria	Lymphoid leukemia	IVW	6	0.007	0.483	0.284-0.820	0.982	0.711
class Coriobacteriia	Myeloid leukemia	IVW	5	0.016	0.216	0.062-0.749	0.369	0.204
class Gammaproteobacteria	Myeloid leukemia	IVW	4	0.007	9.035	1.835-44.483	0.722	0.686
family Coriobacteriaceae	Myeloid leukemia	IVW	5	0.016	0.216	0.062-0.749	0.369	0.204
genus Dorea	Myeloid leukemia	IVW	6	0.033	0.246	0.067-0.896	0.351	0.36
genus LachnospiraceaeUCG008	Myeloid leukemia	IVW	9	0.044	1.985	1.019-3.868	0.796	0.477
genus Prevotella9	Myeloid leukemia	IVW	7	0.021	0.399	0.182-0.873	0.468	0.346
genus Slackia	Myeloid leukemia	IVW	6	0.044	2.366	1.024-5.470	0.857	0.93
genus Turicibacter	Myeloid leukemia	IVW	7	0.014	0.349	0.151-0.806	0.866	0.628
order Coriobacteriales	Myeloid leukemia	IVW	5	0.016	0.216	0.062-0.749	0.369	0.204
class Gammaproteobacteria	Hodgkin lymphoma	IVW	4	0.041	4.303	1.061-17.451	0.997	0.921
genus Peptococcus	Hodgkin lymphoma	IVW	12	0.007	0.554	0.360-0.854	0.81	0.134
family Bifidobacteriaceae	Myeloproliferative neoplasms	IVW	11	0.046	1.621	1.009-2.603	0.584	0.385
genus Eubacteriumhalliigroup	Myeloproliferative neoplasms	IVW	7	0.006	0.395	0.203-0.767	0.786	0.838
genus Bifidobacterium	Myeloproliferative neoplasms	IVW	13	0.049	1.532	1.002-2.343	0.726	0.613
genus Coprococcus3	Myeloproliferative neoplasms	IVW	4	0.009	0.227	0.075-0.686	0.708	0.897
genus Haemophilus	Myeloproliferative neoplasms	IVW	10	0.017	0.527	0.311-0.893	0.259	0.154
order Bifidobacteriales	Myeloproliferative neoplasms	IVW	11	0.046	1.621	1.009-2.603	0.584	0.385
phylum Firmicutes	Myeloproliferative neoplasms	IVW	6	0.024	3.077	1.161-8.156	0.74	0.708
class Lentisphaeria	Malignant plasma cell tumor	IVW	7	0.017	0.577	0.368-0.905	0.947	0.607
genus Dorea	Malignant plasma cell tumor	IVW	6	0.017	0.356	0.152-0.832	0.847	0.981
genus LachnospiraceaeUCG010	Malignant plasma cell tumor	IVW	6	0.03	2.491	1.091-5.685	0.743	0.552
genus Lactococcus	Malignant plasma cell tumor	IVW	8	0.038	0.666	0.454-0.978	0.474	0.534
genus RikenellaceaeRC9gutgroup	Malignant plasma cell tumor	IVW	6	0.022	0.627	0.421-0.935	0.692	0.69
genus Romboutsia	Malignant plasma cell tumor	IVW	3	0.0003	0.115	0.036-0.370	0.478	0.448
genus RuminococcaceaeUCG014	Malignant plasma cell tumor	IVW	6	0.047	0.513	0.266-0.992	0.56	0.858
order Victivallales	Malignant plasma cell tumor	IVW	7	0.017	0.577	0.368-0.905	0.947	0.607
class Clostridia	Follicular lymphoma	IVW	6	0.018	2.964	1.209-7.269	0.658	0.833
family Alcaligenaceae	Follicular lymphoma	IVW	12	0.022	0.456	0.232-0.894	0.768	0.263
genus Adlercreutzia	Follicular lymphoma	IVW	7	0.023	2.021	1.104-3.699	0.63	0.682
genus Phascolarctobacterium	Follicular lymphoma	IVW	8	0.044	1.994	1.017-3.909	0.691	0.817
genus RuminococcaceaeUCG005	Follicular lymphoma	IVW	12	0.05	1.805	1.001-3.254	0.75	0.828
genus Sutterella	Follicular lymphoma	IVW	4	0.018	3.177	1.215-8.307	0.75	0.729
order MollicutesRF9	Follicular lymphoma	IVW	3	0.043	2.514	1.029-6.138	0.415	0.54
class Alphaproteobacteria	Diffuse large B-cell lymphoma	IVW	3	0.028	0.2	0.048-0.838	0.813	0.932
genus Eubacteriumcoprostanoligenesgroup	Diffuse large B-cell lymphoma	IVW	7	0.004	0.123	0.029-0.518	0.878	0.798
genus Erysipelatoclostridium	Diffuse large B-cell lymphoma	IVW	8	0.03	0.34	0.129-0.900	0.597	0.872
phylum Cyanobacteria	Diffuse large B-cell lymphoma	IVW	6	0.032	0.359	0.141-0.916	0.815	0.753
family Rhodospirillaceae	Mature T/NK-cell lymphomas	IVW	7	0.033	3.55	1.108-11.373	0.705	0.502
genus Eubacteriumrectalegroup	Mature T/NK-cell lymphomas	IVW	6	0.047	4.202	1.017-17.360	0.879	0.855
genus Ruminococcusgnavusgroup	Mature T/NK-cell lymphomas	IVW	7	0.028	3.211	1.134-9.092	0.628	0.553
genus Anaerostipes	Mature T/NK-cell lymphomas	IVW	10	0.013	7.171	1.504-34.196	0.321	0.72
genus Erysipelatoclostridium	Mature T/NK-cell lymphomas	IVW	8	0.035	0.292	0.093-0.917	0.662	0.884
genus Escherichia.Shigella	Mature T/NK-cell lymphomas	IVW	6	0.023	7.711	1.331-44.666	0.264	0.149
genus LachnospiraceaeUCG001	Mature T/NK-cell lymphomas	IVW	8	0.031	0.282	0.089-0.891	0.371	0.464

## Sheet: S5
Supplementary table S5.Impact of hematologic malignancies on gut microbiota analyzed with IVW method
Exposure	Outcome	Method	NSNP	Pval	OR	95%CI	Heterogeneity	Egger_intercept
Lymphoid leukemia	family Enterobacteriaceae	IVW	9	0.026	1.032	1.004-1.062	0.565	0.16
Lymphoid leukemia	genus Eubacteriumbrachygroup	IVW	9	0.002	1.083	1.029-1.139	0.576	0.382
Lymphoid leukemia	genus Anaerofilum	IVW	9	0.046	0.954	0.911-0.999	0.391	0.715
Lymphoid leukemia	genus Butyrivibrio	IVW	8	0.004	1.09	1.028-1.155	0.827	0.675
Lymphoid leukemia	genus Escherichia.Shigella	IVW	9	0.044	1.031	1.001-1.062	0.884	0.369
Lymphoid leukemia	genus Fusicatenibacter	IVW	9	0.036	0.974	0.950-0.998	0.951	0.795
Lymphoid leukemia	genus LachnospiraceaeNC2004group	IVW	9	0.05	1.043	1.000-1.088	0.456	0.15
Lymphoid leukemia	genus LachnospiraceaeUCG010	IVW	9	0.002	0.957	0.930-0.985	0.498	0.313
Lymphoid leukemia	order Enterobacteriales	IVW	9	0.026	1.032	1.004-1.062	0.565	0.16
Myeloid leukemia	class Actinobacteria	IVW	4	0.0004	1.054	1.024-1.085	0.777	0.507
Myeloid leukemia	class Bacteroidia	IVW	4	0.016	0.966	0.940-0.994	0.925	0.78
Myeloid leukemia	class Clostridia	IVW	4	0.005	1.04	1.012-1.070	0.865	0.409
Myeloid leukemia	family Bifidobacteriaceae	IVW	4	0.0004	1.057	1.025-1.090	0.77	0.439
Myeloid leukemia	family Lachnospiraceae	IVW	4	0.006	1.039	1.011-1.069	0.44	0.729
Myeloid leukemia	genus Eubacteriumhalliigroup	IVW	4	0.002	1.048	1.017-1.080	0.361	0.843
Myeloid leukemia	genus Ruminococcusgauvreauiigroup	IVW	4	0.005	1.048	1.014-1.082	0.811	0.439
Myeloid leukemia	genus Ruminococcusgnavusgroup	IVW	4	0.038	0.951	0.908-0.997	0.83	0.843
Myeloid leukemia	genus Bifidobacterium	IVW	4	0.001	1.056	1.024-1.089	0.726	0.428
Myeloid leukemia	genus Blautia	IVW	4	0.005	1.05	1.015-1.086	0.214	0.846
Myeloid leukemia	genus Collinsella	IVW	4	0.008	1.043	1.011-1.077	0.514	0.864
Myeloid leukemia	genus Fusicatenibacter	IVW	4	0.002	1.046	1.016-1.076	0.787	0.729
Myeloid leukemia	genus Slackia	IVW	4	0.029	1.055	1.006-1.107	0.955	0.423
Myeloid leukemia	order Bacteroidales	IVW	4	0.016	0.966	0.940-0.994	0.925	0.886
Myeloid leukemia	order Bifidobacteriales	IVW	4	0.0004	1.057	1.025-1.090	0.77	0.369
Myeloid leukemia	order Clostridiales	IVW	4	0.005	1.041	1.012-1.070	0.864	0.495
Myeloid leukemia	phylum Actinobacteria	IVW	4	0.001	1.047	1.018-1.076	0.665	0.992
Myeloid leukemia	phylum Bacteroidetes	IVW	4	0.011	0.965	0.938-0.992	0.942	0.467
Myeloid leukemia	phylum Firmicutes	IVW	4	0.001	1.049	1.021-1.079	0.693	0.713
Hodgkin lymphoma	family ClostridialesvadinBB60group	IVW	5	0.001	1.055	1.021-1.091	0.621	0.671
Hodgkin lymphoma	genus Eubacteriumventriosumgroup	IVW	5	0.033	1.03	1.002-1.059	0.512	0.817
Hodgkin lymphoma	genus Odoribacter	IVW	5	0.027	1.032	1.004-1.061	0.445	0.649
Hodgkin lymphoma	genus Ruminiclostridium9	IVW	5	0.026	1.03	1.004-1.057	0.778	0.876
Hodgkin lymphoma	genus RuminococcaceaeNK4A214group	IVW	5	0.039	1.029	1.001-1.058	0.95	0.416
Hodgkin lymphoma	genus RuminococcaceaeUCG003	IVW	5	0.017	1.035	1.006-1.064	0.796	0.44
Hodgkin lymphoma	genus RuminococcaceaeUCG005	IVW	5	0.011	1.036	1.008-1.065	0.379	0.243
Hodgkin lymphoma	genus RuminococcaceaeUCG010	IVW	5	0.007	1.042	1.011-1.073	0.622	0.294
Hodgkin lymphoma	genus RuminococcaceaeUCG013	IVW	5	0.008	1.036	1.009-1.063	0.447	0.827
Hodgkin lymphoma	phylum Verrucomicrobia	IVW	5	0.044	0.969	0.940-0.999	0.761	0.921
Malignant plasma cell tumor	family Defluviitaleaceae	IVW	3	0.019	0.935	0.883-0.989	0.673	0.636
Malignant plasma cell tumor	genus Eubacteriumrectalegroup	IVW	3	0.007	1.055	1.015-1.097	0.607	0.503
Malignant plasma cell tumor	genus CandidatusSoleaferrea	IVW	3	0.026	1.077	1.009-1.149	0.989	0.929
Malignant plasma cell tumor	genus DefluviitaleaceaeUCG011	IVW	3	0.018	0.934	0.883-0.988	0.671	0.626
Follicular lymphoma	family Clostridiaceae1	IVW	6	0.033	1.034	1.003-1.066	0.908	0.398
Follicular lymphoma	family Defluviitaleaceae	IVW	6	0.027	0.956	0.918-0.995	0.701	0.698
Follicular lymphoma	genus Allisonella	IVW	4	0.044	1.085	1.002-1.174	0.674	0.619
Follicular lymphoma	genus Clostridiumsensustricto1	IVW	6	0.048	1.032	1.000-1.064	0.859	0.349
Follicular lymphoma	genus DefluviitaleaceaeUCG011	IVW	6	0.026	0.955	0.918-0.994	0.7	0.753
Follicular lymphoma	genus Faecalibacterium	IVW	6	0.039	0.972	0.945-0.999	0.537	0.568
Follicular lymphoma	genus RikenellaceaeRC9gutgroup	IVW	6	0.011	1.093	1.020-1.170	0.326	0.545
Diffuse large B-cell lymphoma	family Veillonellaceae	IVW	7	0.025	0.98	0.963-0.997	0.677	0.274
Diffuse large B-cell lymphoma	genus Blautia	IVW	7	0.029	0.982	0.966-0.998	0.45	0.25
Diffuse large B-cell lymphoma	genus Eggerthella	IVW	7	0.034	0.963	0.930-0.997	0.285	0.075
Diffuse large B-cell lymphoma	genus Erysipelatoclostridium	IVW	7	0.002	0.965	0.943-0.987	0.735	0.147
Diffuse large B-cell lymphoma	genus Fusicatenibacter	IVW	7	0.041	0.982	0.966-0.999	0.838	0.998
Diffuse large B-cell lymphoma	genus RuminococcaceaeUCG009	IVW	7	0.041	0.973	0.949-0.999	0.761	0.873
Mature T/NK-cell lymphomas	class Bacteroidia	IVW	3	0.019	1.026	1.004-1.048	0.409	0.456
Mature T/NK-cell lymphomas	class Mollicutes	IVW	3	0.024	0.969	0.943-0.996	0.563	0.889
Mature T/NK-cell lymphomas	class Verrucomicrobiae	IVW	3	0.038	0.973	0.947-0.999	0.841	0.637
Mature T/NK-cell lymphomas	family Lachnospiraceae	IVW	3	0.034	1.023	1.002-1.045	0.498	0.778
Mature T/NK-cell lymphomas	family Pasteurellaceae	IVW	3	0.041	0.969	0.941-0.999	0.707	0.775
Mature T/NK-cell lymphomas	family Veillonellaceae	IVW	3	0.017	0.973	0.951-0.995	0.563	0.702
Mature T/NK-cell lymphomas	family Verrucomicrobiaceae	IVW	3	0.038	0.973	0.947-0.998	0.843	0.588
Mature T/NK-cell lymphomas	genus Eubacteriumrectalegroup	IVW	3	0.006	1.031	1.009-1.054	0.749	0.637
Mature T/NK-cell lymphomas	genus Akkermansia	IVW	3	0.037	0.972	0.947-0.998	0.843	0.611
Mature T/NK-cell lymphomas	genus Lachnoclostridium	IVW	3	0.004	1.033	1.011-1.055	0.838	0.479
Mature T/NK-cell lymphomas	genus RuminococcaceaeUCG005	IVW	3	0.044	0.977	0.955-0.999	0.719	0.528
Mature T/NK-cell lymphomas	genus RuminococcaceaeUCG010	IVW	3	0.042	0.974	0.949-0.999	0.571	0.766
Mature T/NK-cell lymphomas	order Bacteroidales	IVW	3	0.019	1.026	1.004-1.048	0.409	0.631
Mature T/NK-cell lymphomas	order Pasteurellales	IVW	3	0.041	0.969	0.941-0.999	0.707	0.8
Mature T/NK-cell lymphomas	order Verrucomicrobiales	IVW	3	0.038	0.973	0.947-0.999	0.841	0.778
Mature T/NK-cell lymphomas	phylum Bacteroidetes	IVW	3	0.017	1.026	1.005-1.049	0.361	0.45
Mature T/NK-cell lymphomas	phylum Tenericutes	IVW	3	0.024	0.969	0.943-0.996	0.563	0.528
Mature T/NK-cell lymphomas	phylum Verrucomicrobia	IVW	3	0.008	0.966	0.941-0.991	0.736	0.479
Myeloproliferative neoplasms	class Erysipelotrichia	IVW	8	0.01	0.971	0.949-0.993	0.334	0.644
Myeloproliferative neoplasms	family Erysipelotrichaceae	IVW	8	0.01	0.971	0.949-0.993	0.334	0.644
Myeloproliferative neoplasms	genus Eubacteriumruminantiumgroup	IVW	8	0.022	0.963	0.932-0.994	0.636	0.973
Myeloproliferative neoplasms	genus Collinsella	IVW	8	0.032	0.974	0.951-0.998	0.94	0.935
Myeloproliferative neoplasms	genus Coprococcus1	IVW	8	0.048	0.978	0.957-1.000	0.824	0.796
Myeloproliferative neoplasms	genus Dorea	IVW	8	0.016	0.974	0.953-0.995	0.704	0.893
Myeloproliferative neoplasms	genus Sellimonas	IVW	8	0.027	0.944	0.898-0.993	0.628	0.215
Myeloproliferative neoplasms	genus Slackia	IVW	8	0.015	1.047	1.009-1.086	0.573	0.471
Myeloproliferative neoplasms	genus Tyzzerella3	IVW	8	0.034	0.94	0.887-0.995	0.033	0.678
Myeloproliferative neoplasms	order Erysipelotrichales	IVW	8	0.01	0.971	0.949-0.993	0.334	0.644

## Sheet: S6
Supplementary table S6. Heterogeneity analysis of bidirectional MR
Exposure	Outcome	Method	Q	Q_df	Q_pval
class.Methanobacteria.id.119	Lymphoid leukemia	MR Egger	0.51205	2	0.774122
class.Methanobacteria.id.119	Lymphoid leukemia	Inverse variance weighted	1.78593	3	0.618001
class.Negativicutes.id.2164	Lymphoid leukemia	MR Egger	4.82504	6	0.566441
class.Negativicutes.id.2164	Lymphoid leukemia	Inverse variance weighted	6.84721	7	0.44496
family.Desulfovibrionaceae.id.3169	Lymphoid leukemia	MR Egger	7.86002	7	0.345099
family.Desulfovibrionaceae.id.3169	Lymphoid leukemia	Inverse variance weighted	8.82153	8	0.357575
family.Lactobacillaceae.id.1836	Lymphoid leukemia	MR Egger	0.425171	2	0.808491
family.Lactobacillaceae.id.1836	Lymphoid leukemia	Inverse variance weighted	1.29859	3	0.729467
family.Methanobacteriaceae.id.121	Lymphoid leukemia	MR Egger	0.51205	2	0.774122
family.Methanobacteriaceae.id.121	Lymphoid leukemia	Inverse variance weighted	1.78593	3	0.618001
family.Peptococcaceae.id.2024	Lymphoid leukemia	MR Egger	2.53749	6	0.864248
family.Peptococcaceae.id.2024	Lymphoid leukemia	Inverse variance weighted	2.54654	7	0.923552
family.Prevotellaceae.id.960	Lymphoid leukemia	MR Egger	8.80219	7	0.267172
family.Prevotellaceae.id.960	Lymphoid leukemia	Inverse variance weighted	8.80484	8	0.359026
genus..Clostridiuminnocuumgroup.id.14397	Lymphoid leukemia	MR Egger	0.0112858	1	0.915396
genus..Clostridiuminnocuumgroup.id.14397	Lymphoid leukemia	Inverse variance weighted	0.186179	2	0.911112
genus.Coprococcus3.id.11303	Lymphoid leukemia	MR Egger	4.87731	3	0.181005
genus.Coprococcus3.id.11303	Lymphoid leukemia	Inverse variance weighted	5.14703	4	0.272542
genus.FamilyXIIIUCG001.id.11294	Lymphoid leukemia	MR Egger	6.98608	4	0.136626
genus.FamilyXIIIUCG001.id.11294	Lymphoid leukemia	Inverse variance weighted	7.79681	5	0.167795
genus.Holdemania.id.2157	Lymphoid leukemia	MR Egger	3.45367	5	0.630409
genus.Holdemania.id.2157	Lymphoid leukemia	Inverse variance weighted	3.51171	6	0.742411
genus.Methanobrevibacter.id.123	Lymphoid leukemia	MR Egger	0.280257	1	0.596533
genus.Methanobrevibacter.id.123	Lymphoid leukemia	Inverse variance weighted	1.1933	2	0.550652
genus.Ruminiclostridium6.id.11356	Lymphoid leukemia	MR Egger	3.00292	6	0.808481
genus.Ruminiclostridium6.id.11356	Lymphoid leukemia	Inverse variance weighted	3.89492	7	0.791798
genus.Ruminiclostridium9.id.11357	Lymphoid leukemia	MR Egger	9.5874	7	0.213185
genus.Ruminiclostridium9.id.11357	Lymphoid leukemia	Inverse variance weighted	9.58741	8	0.295186
order.Desulfovibrionales.id.3156	Lymphoid leukemia	MR Egger	7.86151	7	0.344964
order.Desulfovibrionales.id.3156	Lymphoid leukemia	Inverse variance weighted	8.76418	8	0.362578
order.Methanobacteriales.id.120	Lymphoid leukemia	MR Egger	0.51205	2	0.774122
order.Methanobacteriales.id.120	Lymphoid leukemia	Inverse variance weighted	1.78593	3	0.618001
order.Selenomonadales.id.2165	Lymphoid leukemia	MR Egger	4.82504	6	0.566441
order.Selenomonadales.id.2165	Lymphoid leukemia	Inverse variance weighted	6.84721	7	0.44496
phylum.Cyanobacteria.id.1500	Lymphoid leukemia	MR Egger	0.704684	4	0.95075
phylum.Cyanobacteria.id.1500	Lymphoid leukemia	Inverse variance weighted	0.724935	5	0.981572
class.Coriobacteriia.id.809	Myeloid leukemia	MR Egger	1.65667	3	0.64661
class.Coriobacteriia.id.809	Myeloid leukemia	Inverse variance weighted	4.28314	4	0.369041
class.Gammaproteobacteria.id.3303	Myeloid leukemia	MR Egger	1.11142	2	0.573666
class.Gammaproteobacteria.id.3303	Myeloid leukemia	Inverse variance weighted	1.33078	3	0.721838
family.Coriobacteriaceae.id.811	Myeloid leukemia	MR Egger	1.65667	3	0.64661
family.Coriobacteriaceae.id.811	Myeloid leukemia	Inverse variance weighted	4.28314	4	0.369041
genus.Dorea.id.1997	Myeloid leukemia	MR Egger	4.38954	4	0.355847
genus.Dorea.id.1997	Myeloid leukemia	Inverse variance weighted	5.56009	5	0.351402
genus.LachnospiraceaeUCG008.id.11328	Myeloid leukemia	MR Egger	4.07168	7	0.771485
genus.LachnospiraceaeUCG008.id.11328	Myeloid leukemia	Inverse variance weighted	4.63649	8	0.795627
genus.Prevotella9.id.11183	Myeloid leukemia	MR Egger	4.53023	5	0.475849
genus.Prevotella9.id.11183	Myeloid leukemia	Inverse variance weighted	5.61224	6	0.467996
genus.Slackia.id.825	Myeloid leukemia	MR Egger	1.93498	4	0.747717
genus.Slackia.id.825	Myeloid leukemia	Inverse variance weighted	1.94381	5	0.856865
genus.Turicibacter.id.2162	Myeloid leukemia	MR Egger	2.25785	5	0.812438
genus.Turicibacter.id.2162	Myeloid leukemia	Inverse variance weighted	2.52432	6	0.865736
order.Coriobacteriales.id.810	Myeloid leukemia	MR Egger	1.65667	3	0.64661
order.Coriobacteriales.id.810	Myeloid leukemia	Inverse variance weighted	4.28314	4	0.369041
class.Gammaproteobacteria.id.3303	Hodgkin lymphoma	MR Egger	0.034384	2	0.982955
class.Gammaproteobacteria.id.3303	Hodgkin lymphoma	Inverse variance weighted	0.0468245	3	0.997343
genus.Peptococcus.id.2037	Hodgkin lymphoma	MR Egger	4.21139	10	0.937307
genus.Peptococcus.id.2037	Hodgkin lymphoma	Inverse variance weighted	6.86966	11	0.809538
class.Lentisphaeria.id.2250	Malignant plasma cell tumor	MR Egger	1.36904	5	0.92767
class.Lentisphaeria.id.2250	Malignant plasma cell tumor	Inverse variance weighted	1.66941	6	0.947458
genus.Dorea.id.1997	Malignant plasma cell tumor	MR Egger	2.01641	4	0.732741
genus.Dorea.id.1997	Malignant plasma cell tumor	Inverse variance weighted	2.01704	5	0.846782
genus.LachnospiraceaeUCG010.id.11330	Malignant plasma cell tumor	MR Egger	2.30256	4	0.680303
genus.LachnospiraceaeUCG010.id.11330	Malignant plasma cell tumor	Inverse variance weighted	2.72314	5	0.742577
genus.Lactococcus.id.1851	Malignant plasma cell tumor	MR Egger	6.13452	6	0.408291
genus.Lactococcus.id.1851	Malignant plasma cell tumor	Inverse variance weighted	6.57948	7	0.473936
genus.RikenellaceaeRC9gutgroup.id.11191	Malignant plasma cell tumor	MR Egger	2.86485	4	0.580691
genus.RikenellaceaeRC9gutgroup.id.11191	Malignant plasma cell tumor	Inverse variance weighted	3.04875	5	0.69247
genus.Romboutsia.id.11347	Malignant plasma cell tumor	MR Egger	0.0883267	1	0.766315
genus.Romboutsia.id.11347	Malignant plasma cell tumor	Inverse variance weighted	1.47818	2	0.477549
genus.RuminococcaceaeUCG014.id.11371	Malignant plasma cell tumor	MR Egger	3.88956	4	0.421159
genus.RuminococcaceaeUCG014.id.11371	Malignant plasma cell tumor	Inverse variance weighted	3.9259	5	0.560134
order.Victivallales.id.2254	Malignant plasma cell tumor	MR Egger	1.36904	5	0.92767
order.Victivallales.id.2254	Malignant plasma cell tumor	Inverse variance weighted	1.66941	6	0.947458
class.Clostridia.id.1859	Follicular lymphoma	MR Egger	3.22184	4	0.521411
class.Clostridia.id.1859	Follicular lymphoma	Inverse variance weighted	3.2725	5	0.658054
family.Alcaligenaceae.id.2875	Follicular lymphoma	MR Egger	5.96625	10	0.818091
family.Alcaligenaceae.id.2875	Follicular lymphoma	Inverse variance weighted	7.37245	11	0.76817
genus.Adlercreutzia.id.812	Follicular lymphoma	MR Egger	4.15373	5	0.527502
genus.Adlercreutzia.id.812	Follicular lymphoma	Inverse variance weighted	4.34232	6	0.630456
genus.Phascolarctobacterium.id.2168	Follicular lymphoma	MR Egger	4.68796	6	0.584411
genus.Phascolarctobacterium.id.2168	Follicular lymphoma	Inverse variance weighted	4.7463	7	0.690891
genus.RuminococcaceaeUCG005.id.11363	Follicular lymphoma	MR Egger	7.53696	10	0.673964
genus.RuminococcaceaeUCG005.id.11363	Follicular lymphoma	Inverse variance weighted	7.58657	11	0.74979
genus.Sutterella.id.2896	Follicular lymphoma	MR Egger	1.0538	2	0.590433
genus.Sutterella.id.2896	Follicular lymphoma	Inverse variance weighted	1.21172	3	0.750195
order.MollicutesRF9.id.11579	Follicular lymphoma	MR Egger	0.981472	1	0.321836
order.MollicutesRF9.id.11579	Follicular lymphoma	Inverse variance weighted	1.7572	2	0.415364
class.Alphaproteobacteria.id.2379	Diffuse large B-cell lymphoma	MR Egger	0.403473	1	0.525301
class.Alphaproteobacteria.id.2379	Diffuse large B-cell lymphoma	Inverse variance weighted	0.414809	2	0.812691
genus..Eubacteriumcoprostanoligenesgroup.id.11375	Diffuse large B-cell lymphoma	MR Egger	2.34466	5	0.799687
genus..Eubacteriumcoprostanoligenesgroup.id.11375	Diffuse large B-cell lymphoma	Inverse variance weighted	2.41768	6	0.877565
genus.Erysipelatoclostridium.id.11381	Diffuse large B-cell lymphoma	MR Egger	5.48923	6	0.48276
genus.Erysipelatoclostridium.id.11381	Diffuse large B-cell lymphoma	Inverse variance weighted	5.51766	7	0.597054
phylum.Cyanobacteria.id.1500	Diffuse large B-cell lymphoma	MR Egger	2.12782	4	0.712264
phylum.Cyanobacteria.id.1500	Diffuse large B-cell lymphoma	Inverse variance weighted	2.24104	5	0.814886
family.Rhodospirillaceae.id.2717	Mature T/NK-cell lymphomas	MR Egger	3.26968	5	0.658487
family.Rhodospirillaceae.id.2717	Mature T/NK-cell lymphomas	Inverse variance weighted	3.79318	6	0.704641
genus..Eubacteriumrectalegroup.id.14374	Mature T/NK-cell lymphomas	MR Egger	1.73661	4	0.784057
genus..Eubacteriumrectalegroup.id.14374	Mature T/NK-cell lymphomas	Inverse variance weighted	1.77483	5	0.879341
genus..Ruminococcusgnavusgroup.id.14376	Mature T/NK-cell lymphomas	MR Egger	3.95569	5	0.555813
genus..Ruminococcusgnavusgroup.id.14376	Mature T/NK-cell lymphomas	Inverse variance weighted	4.36063	6	0.627997
genus.Anaerostipes.id.1991	Mature T/NK-cell lymphomas	MR Egger	10.1955	8	0.25157
genus.Anaerostipes.id.1991	Mature T/NK-cell lymphomas	Inverse variance weighted	10.372	9	0.321221
genus.Erysipelatoclostridium.id.11381	Mature T/NK-cell lymphomas	MR Egger	4.95815	6	0.549191
genus.Erysipelatoclostridium.id.11381	Mature T/NK-cell lymphomas	Inverse variance weighted	4.98151	7	0.66222
genus.Escherichia.Shigella.id.3504	Mature T/NK-cell lymphomas	MR Egger	3.27466	4	0.512958
genus.Escherichia.Shigella.id.3504	Mature T/NK-cell lymphomas	Inverse variance weighted	6.46265	5	0.263766
genus.LachnospiraceaeUCG001.id.11321	Mature T/NK-cell lymphomas	MR Egger	6.8807	6	0.332021
genus.LachnospiraceaeUCG001.id.11321	Mature T/NK-cell lymphomas	Inverse variance weighted	7.58224	7	0.370868
family.Bifidobacteriaceae.id.433	Myeloproliferative neoplasms	MR Egger	7.62178	9	0.572664
family.Bifidobacteriaceae.id.433	Myeloproliferative neoplasms	Inverse variance weighted	8.45501	10	0.584483
genus..Eubacteriumhalliigroup.id.11338	Myeloproliferative neoplasms	MR Egger	3.13209	5	0.67963
genus..Eubacteriumhalliigroup.id.11338	Myeloproliferative neoplasms	Inverse variance weighted	3.17824	6	0.786167
genus.Bifidobacterium.id.436	Myeloproliferative neoplasms	MR Egger	8.46053	11	0.671552
genus.Bifidobacterium.id.436	Myeloproliferative neoplasms	Inverse variance weighted	8.73141	12	0.725684
genus.Coprococcus3.id.11303	Myeloproliferative neoplasms	MR Egger	1.36664	2	0.504937
genus.Coprococcus3.id.11303	Myeloproliferative neoplasms	Inverse variance weighted	1.38805	3	0.708339
genus.Haemophilus.id.3698	Myeloproliferative neoplasms	MR Egger	8.58332	8	0.378655
genus.Haemophilus.id.3698	Myeloproliferative neoplasms	Inverse variance weighted	11.2488	9	0.259039
order.Bifidobacteriales.id.432	Myeloproliferative neoplasms	MR Egger	7.62178	9	0.572664
order.Bifidobacteriales.id.432	Myeloproliferative neoplasms	Inverse variance weighted	8.45501	10	0.584483
phylum.Firmicutes.id.1672	Myeloproliferative neoplasms	MR Egger	2.57699	4	0.630905
phylum.Firmicutes.id.1672	Myeloproliferative neoplasms	Inverse variance weighted	2.73891	5	0.740161
Lymphoid leukemia	family.Enterobacteriaceae.id.3469.summary	MR Egger	4.26837	7	0.748399
Lymphoid leukemia	family.Enterobacteriaceae.id.3469.summary	Inverse variance weighted	6.74336	8	0.564558
Lymphoid leukemia	genus..Eubacteriumbrachygroup.id.11296.summary	MR Egger	5.77281	7	0.566514
Lymphoid leukemia	genus..Eubacteriumbrachygroup.id.11296.summary	Inverse variance weighted	6.64364	8	0.575522
Lymphoid leukemia	genus.Anaerofilum.id.2053.summary	MR Egger	8.27909	7	0.308628
Lymphoid leukemia	genus.Anaerofilum.id.2053.summary	Inverse variance weighted	8.45007	8	0.390785
Lymphoid leukemia	genus.Butyrivibrio.id.1993.summary	MR Egger	3.38495	6	0.759209
Lymphoid leukemia	genus.Butyrivibrio.id.1993.summary	Inverse variance weighted	3.57892	7	0.826797
Lymphoid leukemia	genus.Escherichia.Shigella.id.3504.summary	MR Egger	2.76575	7	0.905794
Lymphoid leukemia	genus.Escherichia.Shigella.id.3504.summary	Inverse variance weighted	3.68725	8	0.884182
Lymphoid leukemia	genus.Fusicatenibacter.id.11305.summary	MR Egger	2.64174	7	0.916051
Lymphoid leukemia	genus.Fusicatenibacter.id.11305.summary	Inverse variance weighted	2.71466	8	0.950969
Lymphoid leukemia	genus.LachnospiraceaeNC2004group.id.11316.summary	MR Egger	5.15641	7	0.640882
Lymphoid leukemia	genus.LachnospiraceaeNC2004group.id.11316.summary	Inverse variance weighted	7.77069	8	0.456185
Lymphoid leukemia	genus.LachnospiraceaeUCG010.id.11330.summary	MR Egger	6.18607	7	0.518198
Lymphoid leukemia	genus.LachnospiraceaeUCG010.id.11330.summary	Inverse variance weighted	7.36754	8	0.497546
Lymphoid leukemia	order.Enterobacteriales.id.3468.summary	MR Egger	4.26837	7	0.748399
Lymphoid leukemia	order.Enterobacteriales.id.3468.summary	Inverse variance weighted	6.74336	8	0.564558
Myeloid leukemia	class.Actinobacteria.id.419.summary	MR Egger	0.126231	2	0.938835
Myeloid leukemia	class.Actinobacteria.id.419.summary	Inverse variance weighted	1.0994	3	0.777218
Myeloid leukemia	class.Bacteroidia.id.912.summary	MR Egger	0.423175	2	0.809299
Myeloid leukemia	class.Bacteroidia.id.912.summary	Inverse variance weighted	0.473924	3	0.924582
Myeloid leukemia	class.Clostridia.id.1859.summary	MR Egger	0.57582	2	0.749829
Myeloid leukemia	class.Clostridia.id.1859.summary	Inverse variance weighted	0.734048	3	0.865168
Myeloid leukemia	family.Bifidobacteriaceae.id.433.summary	MR Egger	0.212415	2	0.899238
Myeloid leukemia	family.Bifidobacteriaceae.id.433.summary	Inverse variance weighted	1.12876	3	0.770137
Myeloid leukemia	family.Lachnospiraceae.id.1987.summary	MR Egger	2.47891	2	0.289543
Myeloid leukemia	family.Lachnospiraceae.id.1987.summary	Inverse variance weighted	2.70163	3	0.439951
Myeloid leukemia	genus..Eubacteriumhalliigroup.id.11338.summary	MR Egger	3.20489	2	0.201403
Myeloid leukemia	genus..Eubacteriumhalliigroup.id.11338.summary	Inverse variance weighted	3.20508	3	0.361074
Myeloid leukemia	genus..Ruminococcusgauvreauiigroup.id.11342.summary	MR Egger	0.910562	2	0.63427
Myeloid leukemia	genus..Ruminococcusgauvreauiigroup.id.11342.summary	Inverse variance weighted	0.959385	3	0.811078
Myeloid leukemia	genus..Ruminococcusgnavusgroup.id.14376.summary	MR Egger	0.196322	2	0.906503
Myeloid leukemia	genus..Ruminococcusgnavusgroup.id.14376.summary	Inverse variance weighted	0.881139	3	0.829977
Myeloid leukemia	genus.Bifidobacterium.id.436.summary	MR Egger	0.317565	2	0.853182
Myeloid leukemia	genus.Bifidobacterium.id.436.summary	Inverse variance weighted	1.31444	3	0.725708
Myeloid leukemia	genus.Blautia.id.1992.summary	MR Egger	2.91497	2	0.232821
Myeloid leukemia	genus.Blautia.id.1992.summary	Inverse variance weighted	4.4774	3	0.214315
Myeloid leukemia	genus.Collinsella.id.815.summary	MR Egger	1.65059	2	0.438106
Myeloid leukemia	genus.Collinsella.id.815.summary	Inverse variance weighted	2.29128	3	0.514194
Myeloid leukemia	genus.Fusicatenibacter.id.11305.summary	MR Egger	0.264591	2	0.876082
Myeloid leukemia	genus.Fusicatenibacter.id.11305.summary	Inverse variance weighted	1.05689	3	0.78749
Myeloid leukemia	genus.Slackia.id.825.summary	MR Egger	0.297729	2	0.861686
Myeloid leukemia	genus.Slackia.id.825.summary	Inverse variance weighted	0.324265	3	0.955402
Myeloid leukemia	order.Bacteroidales.id.913.summary	MR Egger	0.423175	2	0.809299
Myeloid leukemia	order.Bacteroidales.id.913.summary	Inverse variance weighted	0.473924	3	0.924582
Myeloid leukemia	order.Bifidobacteriales.id.432.summary	MR Egger	0.212415	2	0.899238
Myeloid leukemia	order.Bifidobacteriales.id.432.summary	Inverse variance weighted	1.12876	3	0.770137
Myeloid leukemia	order.Clostridiales.id.1863.summary	MR Egger	0.580728	2	0.747991
Myeloid leukemia	order.Clostridiales.id.1863.summary	Inverse variance weighted	0.738953	3	0.864006
Myeloid leukemia	phylum.Actinobacteria.id.400.summary	MR Egger	0.251443	2	0.88186
Myeloid leukemia	phylum.Actinobacteria.id.400.summary	Inverse variance weighted	1.57312	3	0.6655
Myeloid leukemia	phylum.Bacteroidetes.id.905.summary	MR Egger	0.352723	2	0.838315
Myeloid leukemia	phylum.Bacteroidetes.id.905.summary	Inverse variance weighted	0.390424	3	0.942214
Myeloid leukemia	phylum.Firmicutes.id.1672.summary	MR Egger	1.35133	2	0.508819
Myeloid leukemia	phylum.Firmicutes.id.1672.summary	Inverse variance weighted	1.45338	3	0.693072
Hodgkin lymphoma	family.ClostridialesvadinBB60group.id.11286.summary	MR Egger	1.84322	3	0.605575
Hodgkin lymphoma	family.ClostridialesvadinBB60group.id.11286.summary	Inverse variance weighted	2.63156	4	0.621243
Hodgkin lymphoma	genus..Eubacteriumventriosumgroup.id.11341.summary	MR Egger	2.39434	3	0.494689
Hodgkin lymphoma	genus..Eubacteriumventriosumgroup.id.11341.summary	Inverse variance weighted	3.27916	4	0.512241
Hodgkin lymphoma	genus.Odoribacter.id.952.summary	MR Egger	2.10949	3	0.549995
Hodgkin lymphoma	genus.Odoribacter.id.952.summary	Inverse variance weighted	3.72318	4	0.444764
Hodgkin lymphoma	genus.Ruminiclostridium9.id.11357.summary	MR Egger	1.71288	3	0.634074
Hodgkin lymphoma	genus.Ruminiclostridium9.id.11357.summary	Inverse variance weighted	1.76995	4	0.777975
Hodgkin lymphoma	genus.RuminococcaceaeNK4A214group.id.11358.summary	MR Egger	0.683614	3	0.877051
Hodgkin lymphoma	genus.RuminococcaceaeNK4A214group.id.11358.summary	Inverse variance weighted	0.712551	4	0.949772
Hodgkin lymphoma	genus.RuminococcaceaeUCG003.id.11361.summary	MR Egger	1.60674	3	0.657862
Hodgkin lymphoma	genus.RuminococcaceaeUCG003.id.11361.summary	Inverse variance weighted	1.67014	4	0.796134
Hodgkin lymphoma	genus.RuminococcaceaeUCG005.id.11363.summary	MR Egger	3.87687	3	0.275071
Hodgkin lymphoma	genus.RuminococcaceaeUCG005.id.11363.summary	Inverse variance weighted	4.20418	4	0.379078
Hodgkin lymphoma	genus.RuminococcaceaeUCG010.id.11367.summary	MR Egger	2.40628	3	0.492467
Hodgkin lymphoma	genus.RuminococcaceaeUCG010.id.11367.summary	Inverse variance weighted	2.62559	4	0.622296
Hodgkin lymphoma	genus.RuminococcaceaeUCG013.id.11370.summary	MR Egger	1.60938	3	0.657264
Hodgkin lymphoma	genus.RuminococcaceaeUCG013.id.11370.summary	Inverse variance weighted	3.70561	4	0.447311
Hodgkin lymphoma	phylum.Verrucomicrobia.id.3982.summary	MR Egger	1.84847	3	0.604445
Hodgkin lymphoma	phylum.Verrucomicrobia.id.3982.summary	Inverse variance weighted	1.86	4	0.761489
Malignant plasma cell tumor	family.Defluviitaleaceae.id.1924.summary	MR Egger	0.378093	1	0.538626
Malignant plasma cell tumor	family.Defluviitaleaceae.id.1924.summary	Inverse variance weighted	0.791851	2	0.673057
Malignant plasma cell tumor	genus..Eubacteriumrectalegroup.id.14374.summary	MR Egger	0.0151227	1	0.902127
Malignant plasma cell tumor	genus..Eubacteriumrectalegroup.id.14374.summary	Inverse variance weighted	0.997742	2	0.607216
Malignant plasma cell tumor	genus.CandidatusSoleaferrea.id.11350.summary	MR Egger	0.008752	1	0.925465
Malignant plasma cell tumor	genus.CandidatusSoleaferrea.id.11350.summary	Inverse variance weighted	0.0213537	2	0.98938
Malignant plasma cell tumor	genus.DefluviitaleaceaeUCG011.id.11287.summary	MR Egger	0.355374	1	0.551087
Malignant plasma cell tumor	genus.DefluviitaleaceaeUCG011.id.11287.summary	Inverse variance weighted	0.798868	2	0.6707
Follicular lymphoma	family.Clostridiaceae1.id.1869.summary	MR Egger	0.648228	4	0.957557
Follicular lymphoma	family.Clostridiaceae1.id.1869.summary	Inverse variance weighted	1.5423	5	0.908138
Follicular lymphoma	family.Defluviitaleaceae.id.1924.summary	MR Egger	2.81891	4	0.588573
Follicular lymphoma	family.Defluviitaleaceae.id.1924.summary	Inverse variance weighted	2.99281	5	0.701095
Follicular lymphoma	genus.Allisonella.id.2174.summary	MR Egger	1.19603	2	0.549902
Follicular lymphoma	genus.Allisonella.id.2174.summary	Inverse variance weighted	1.53559	3	0.67408
Follicular lymphoma	genus.Clostridiumsensustricto1.id.1873.summary	MR Egger	0.803635	4	0.93796
Follicular lymphoma	genus.Clostridiumsensustricto1.id.1873.summary	Inverse variance weighted	1.92549	5	0.859355
Follicular lymphoma	genus.DefluviitaleaceaeUCG011.id.11287.summary	MR Egger	2.88388	4	0.577441
Follicular lymphoma	genus.DefluviitaleaceaeUCG011.id.11287.summary	Inverse variance weighted	2.99723	5	0.700413
Follicular lymphoma	genus.Faecalibacterium.id.2057.summary	MR Egger	3.70324	4	0.447655
Follicular lymphoma	genus.Faecalibacterium.id.2057.summary	Inverse variance weighted	4.08839	5	0.536761
Follicular lymphoma	genus.RikenellaceaeRC9gutgroup.id.11191.summary	MR Egger	5.22641	4	0.264845
Follicular lymphoma	genus.RikenellaceaeRC9gutgroup.id.11191.summary	Inverse variance weighted	5.7976	5	0.326414
Diffuse large B-cell lymphoma	family.Veillonellaceae.id.2172.summary	MR Egger	2.48717	5	0.778426
Diffuse large B-cell lymphoma	family.Veillonellaceae.id.2172.summary	Inverse variance weighted	3.99437	6	0.677438
Diffuse large B-cell lymphoma	genus.Blautia.id.1992.summary	MR Egger	4.06663	5	0.539863
Diffuse large B-cell lymphoma	genus.Blautia.id.1992.summary	Inverse variance weighted	5.76216	6	0.450354
Diffuse large B-cell lymphoma	genus.Eggerthella.id.819.summary	MR Egger	2.35725	5	0.797822
Diffuse large B-cell lymphoma	genus.Eggerthella.id.819.summary	Inverse variance weighted	7.40401	6	0.285094
Diffuse large B-cell lymphoma	genus.Erysipelatoclostridium.id.11381.summary	MR Egger	0.619363	5	0.9871
Diffuse large B-cell lymphoma	genus.Erysipelatoclostridium.id.11381.summary	Inverse variance weighted	3.56921	6	0.73474
Diffuse large B-cell lymphoma	genus.Fusicatenibacter.id.11305.summary	MR Egger	2.76505	5	0.736153
Diffuse large B-cell lymphoma	genus.Fusicatenibacter.id.11305.summary	Inverse variance weighted	2.76506	6	0.837704
Diffuse large B-cell lymphoma	genus.RuminococcaceaeUCG009.id.11366.summary	MR Egger	3.34248	5	0.647345
Diffuse large B-cell lymphoma	genus.RuminococcaceaeUCG009.id.11366.summary	Inverse variance weighted	3.37085	6	0.761066
Mature T/NK-cell lymphomas	class.Bacteroidia.id.912.summary	MR Egger	0.649658	1	0.420235
Mature T/NK-cell lymphomas	class.Bacteroidia.id.912.summary	Inverse variance weighted	1.78763	2	0.409093
Mature T/NK-cell lymphomas	class.Mollicutes.id.3920.summary	MR Egger	0.31019	1	0.577564
Mature T/NK-cell lymphomas	class.Mollicutes.id.3920.summary	Inverse variance weighted	1.15017	2	0.562656
Mature T/NK-cell lymphomas	class.Verrucomicrobiae.id.4029.summary	MR Egger	0.213875	1	0.643747
Mature T/NK-cell lymphomas	class.Verrucomicrobiae.id.4029.summary	Inverse variance weighted	0.34594	2	0.841163
Mature T/NK-cell lymphomas	family.Lachnospiraceae.id.1987.summary	MR Egger	0.0199549	1	0.887663
Mature T/NK-cell lymphomas	family.Lachnospiraceae.id.1987.summary	Inverse variance weighted	1.3931	2	0.498303
Mature T/NK-cell lymphomas	family.Pasteurellaceae.id.3689.summary	MR Egger	0.281121	1	0.595967
Mature T/NK-cell lymphomas	family.Pasteurellaceae.id.3689.summary	Inverse variance weighted	0.692611	2	0.707296
Mature T/NK-cell lymphomas	family.Veillonellaceae.id.2172.summary	MR Egger	0.658474	1	0.417099
Mature T/NK-cell lymphomas	family.Veillonellaceae.id.2172.summary	Inverse variance weighted	1.14819	2	0.563215
Mature T/NK-cell lymphomas	family.Verrucomicrobiaceae.id.4036.summary	MR Egger	0.2052	1	0.650556
Mature T/NK-cell lymphomas	family.Verrucomicrobiaceae.id.4036.summary	Inverse variance weighted	0.340773	2	0.843339
Mature T/NK-cell lymphomas	genus..Eubacteriumrectalegroup.id.14374.summary	MR Egger	0.471821	1	0.492151
Mature T/NK-cell lymphomas	genus..Eubacteriumrectalegroup.id.14374.summary	Inverse variance weighted	0.576882	2	0.749431
Mature T/NK-cell lymphomas	genus.Akkermansia.id.4037.summary	MR Egger	0.192272	1	0.661033
Mature T/NK-cell lymphomas	genus.Akkermansia.id.4037.summary	Inverse variance weighted	0.340696	2	0.843371
Mature T/NK-cell lymphomas	genus.Lachnoclostridium.id.11308.summary	MR Egger	0.322268	1	0.570248
Mature T/NK-cell lymphomas	genus.Lachnoclostridium.id.11308.summary	Inverse variance weighted	0.353141	2	0.83814
Mature T/NK-cell lymphomas	genus.RuminococcaceaeUCG005.id.11363.summary	MR Egger	0.404436	1	0.524807
Mature T/NK-cell lymphomas	genus.RuminococcaceaeUCG005.id.11363.summary	Inverse variance weighted	0.659994	2	0.718926
Mature T/NK-cell lymphomas	genus.RuminococcaceaeUCG010.id.11367.summary	MR Egger	0.691121	1	0.405783
Mature T/NK-cell lymphomas	genus.RuminococcaceaeUCG010.id.11367.summary	Inverse variance weighted	1.12	2	0.57121
Mature T/NK-cell lymphomas	order.Bacteroidales.id.913.summary	MR Egger	0.649658	1	0.420235
Mature T/NK-cell lymphomas	order.Bacteroidales.id.913.summary	Inverse variance weighted	1.78763	2	0.409093
Mature T/NK-cell lymphomas	order.Pasteurellales.id.3688.summary	MR Egger	0.281121	1	0.595967
Mature T/NK-cell lymphomas	order.Pasteurellales.id.3688.summary	Inverse variance weighted	0.692611	2	0.707296
Mature T/NK-cell lymphomas	order.Verrucomicrobiales.id.4030.summary	MR Egger	0.213875	1	0.643747
Mature T/NK-cell lymphomas	order.Verrucomicrobiales.id.4030.summary	Inverse variance weighted	0.34594	2	0.841163
Mature T/NK-cell lymphomas	phylum.Bacteroidetes.id.905.summary	MR Egger	0.715582	1	0.397597
Mature T/NK-cell lymphomas	phylum.Bacteroidetes.id.905.summary	Inverse variance weighted	2.03813	2	0.360933
Mature T/NK-cell lymphomas	phylum.Tenericutes.id.3919.summary	MR Egger	0.31019	1	0.577564
Mature T/NK-cell lymphomas	phylum.Tenericutes.id.3919.summary	Inverse variance weighted	1.15017	2	0.562656
Mature T/NK-cell lymphomas	phylum.Verrucomicrobia.id.3982.summary	MR Egger	0.0424966	1	0.836676
Mature T/NK-cell lymphomas	phylum.Verrucomicrobia.id.3982.summary	Inverse variance weighted	0.613989	2	0.735655
Myeloproliferative neoplasms	class.Erysipelotrichia.id.2147.summary	MR Egger	7.68328	6	0.262237
Myeloproliferative neoplasms	class.Erysipelotrichia.id.2147.summary	Inverse variance weighted	7.98581	7	0.333847
Myeloproliferative neoplasms	family.Erysipelotrichaceae.id.2149.summary	MR Egger	7.68328	6	0.262237
Myeloproliferative neoplasms	family.Erysipelotrichaceae.id.2149.summary	Inverse variance weighted	7.98581	7	0.333847
Myeloproliferative neoplasms	genus..Eubacteriumruminantiumgroup.id.11340.summary	MR Egger	5.19205	6	0.519428
Myeloproliferative neoplasms	genus..Eubacteriumruminantiumgroup.id.11340.summary	Inverse variance weighted	5.19331	7	0.636386
Myeloproliferative neoplasms	genus.Collinsella.id.815.summary	MR Egger	2.31594	6	0.888471
Myeloproliferative neoplasms	genus.Collinsella.id.815.summary	Inverse variance weighted	2.32321	7	0.939811
Myeloproliferative neoplasms	genus.Coprococcus1.id.11301.summary	MR Egger	3.53322	6	0.739545
Myeloproliferative neoplasms	genus.Coprococcus1.id.11301.summary	Inverse variance weighted	3.60594	7	0.823881
Myeloproliferative neoplasms	genus.Dorea.id.1997.summary	MR Egger	4.62122	6	0.593227
Myeloproliferative neoplasms	genus.Dorea.id.1997.summary	Inverse variance weighted	4.641	7	0.703679
Myeloproliferative neoplasms	genus.Sellimonas.id.14369.summary	MR Egger	3.34251	6	0.764791
Myeloproliferative neoplasms	genus.Sellimonas.id.14369.summary	Inverse variance weighted	5.26477	7	0.627686
Myeloproliferative neoplasms	genus.Slackia.id.825.summary	MR Egger	5.13018	6	0.527228
Myeloproliferative neoplasms	genus.Slackia.id.825.summary	Inverse variance weighted	5.72208	7	0.57255
Myeloproliferative neoplasms	genus.Tyzzerella3.id.11335.summary	MR Egger	14.7444	6	0.0223408
Myeloproliferative neoplasms	genus.Tyzzerella3.id.11335.summary	Inverse variance weighted	15.2119	7	0.0333771
Myeloproliferative neoplasms	order.Erysipelotrichales.id.2148.summary	MR Egger	7.68328	6	0.262237
Myeloproliferative neoplasms	order.Erysipelotrichales.id.2148.summary	Inverse variance weighted	7.98581	7	0.333847

## Sheet: S7
Supplementary table S7. Pleiotropy analysis of bidirectional MR (MR-Egger intercept)
Exposure	Outcome	Egger_intercept	SE	Pval
class.Methanobacteria.id.119	Lymphoid leukemia	-0.183102	0.162229	0.376218
class.Negativicutes.id.2164	Lymphoid leukemia	0.112551	0.0791483	0.204856
family.Desulfovibrionaceae.id.3169	Lymphoid leukemia	0.0581515	0.0628416	0.385566
family.Lactobacillaceae.id.1836	Lymphoid leukemia	0.109949	0.117646	0.448669
family.Methanobacteriaceae.id.121	Lymphoid leukemia	-0.183102	0.162229	0.376218
family.Peptococcaceae.id.2024	Lymphoid leukemia	-0.00694178	0.0729652	0.927303
family.Prevotellaceae.id.960	Lymphoid leukemia	0.00389123	0.0847158	0.964647
genus..Clostridiuminnocuumgroup.id.14397	Lymphoid leukemia	-0.10239	0.244835	0.747836
genus.Coprococcus3.id.11303	Lymphoid leukemia	-0.0710821	0.174516	0.711101
genus.FamilyXIIIUCG001.id.11294	Lymphoid leukemia	0.0814018	0.119477	0.533071
genus.Holdemania.id.2157	Lymphoid leukemia	-0.032354	0.134302	0.819195
genus.Methanobrevibacter.id.123	Lymphoid leukemia	-0.137514	0.143913	0.514473
genus.Ruminiclostridium6.id.11356	Lymphoid leukemia	0.0848628	0.0898534	0.381396
genus.Ruminiclostridium9.id.11357	Lymphoid leukemia	-0.000368244	0.172488	0.998356
order.Desulfovibrionales.id.3156	Lymphoid leukemia	0.0566783	0.0632203	0.399755
order.Methanobacteriales.id.120	Lymphoid leukemia	-0.183102	0.162229	0.376218
order.Selenomonadales.id.2165	Lymphoid leukemia	0.112551	0.0791483	0.204856
phylum.Cyanobacteria.id.1500	Lymphoid leukemia	-0.0185226	0.130161	0.893719
class.Coriobacteriia.id.809	Myeloid leukemia	0.178863	0.110366	0.203539
class.Gammaproteobacteria.id.3303	Myeloid leukemia	-0.192525	0.411062	0.685612
family.Coriobacteriaceae.id.811	Myeloid leukemia	0.178863	0.110366	0.203539
genus.Dorea.id.1997	Myeloid leukemia	0.172829	0.16734	0.360048
genus.LachnospiraceaeUCG008.id.11328	Myeloid leukemia	-0.192074	0.255574	0.47683
genus.Prevotella9.id.11183	Myeloid leukemia	0.122384	0.117654	0.34591
genus.Slackia.id.825	Myeloid leukemia	-0.0207838	0.221198	0.929659
genus.Turicibacter.id.2162	Myeloid leukemia	-0.124	0.240213	0.627719
order.Coriobacteriales.id.810	Myeloid leukemia	0.178863	0.110366	0.203539
class.Gammaproteobacteria.id.3303	Hodgkin lymphoma	0.0403501	0.361765	0.921376
genus.Peptococcus.id.2037	Hodgkin lymphoma	0.161385	0.0989835	0.134066
class.Lentisphaeria.id.2250	Malignant plasma cell tumor	-0.067962	0.124004	0.607219
genus.Dorea.id.1997	Malignant plasma cell tumor	-0.00278137	0.110618	0.981145
genus.LachnospiraceaeUCG010.id.11330	Malignant plasma cell tumor	0.0956525	0.147494	0.551999
genus.Lactococcus.id.1851	Malignant plasma cell tumor	0.108338	0.164224	0.533939
genus.RikenellaceaeRC9gutgroup.id.11191	Malignant plasma cell tumor	0.0743067	0.173275	0.690127
genus.Romboutsia.id.11347	Malignant plasma cell tumor	-0.302754	0.256806	0.447842
genus.RuminococcaceaeUCG014.id.11371	Malignant plasma cell tumor	0.0134773	0.0707016	0.858105
order.Victivallales.id.2254	Malignant plasma cell tumor	-0.067962	0.124004	0.607219
class.Clostridia.id.1859	Follicular lymphoma	-0.0307973	0.136829	0.832949
family.Alcaligenaceae.id.2875	Follicular lymphoma	0.127014	0.10711	0.2631
genus.Adlercreutzia.id.812	Follicular lymphoma	0.064363	0.148207	0.682189
genus.Phascolarctobacterium.id.2168	Follicular lymphoma	-0.027402	0.113446	0.817179
genus.RuminococcaceaeUCG005.id.11363	Follicular lymphoma	-0.0139322	0.062555	0.828238
genus.Sutterella.id.2896	Follicular lymphoma	0.0451058	0.113504	0.729477
order.MollicutesRF9.id.11579	Follicular lymphoma	-0.0947766	0.107608	0.54031
class.Alphaproteobacteria.id.2379	Diffuse large B-cell lymphoma	-0.0263701	0.247674	0.932473
genus..Eubacteriumcoprostanoligenesgroup.id.11375	Diffuse large B-cell lymphoma	0.044523	0.16476	0.797783
genus.Erysipelatoclostridium.id.11381	Diffuse large B-cell lymphoma	0.029743	0.176374	0.871624
phylum.Cyanobacteria.id.1500	Diffuse large B-cell lymphoma	-0.0772207	0.229489	0.753414
family.Rhodospirillaceae.id.2717	Mature T/NK-cell lymphomas	-0.224918	0.310862	0.501775
genus..Eubacteriumrectalegroup.id.14374	Mature T/NK-cell lymphomas	0.0265136	0.135623	0.854534
genus..Ruminococcusgnavusgroup.id.14376	Mature T/NK-cell lymphomas	-0.16801	0.264022	0.552534
genus.Anaerostipes.id.1991	Mature T/NK-cell lymphomas	0.0843844	0.226798	0.719504
genus.Erysipelatoclostridium.id.11381	Mature T/NK-cell lymphomas	0.0317011	0.207424	0.883541
genus.Escherichia.Shigella.id.3504	Mature T/NK-cell lymphomas	-0.353613	0.198048	0.148729
genus.LachnospiraceaeUCG001.id.11321	Mature T/NK-cell lymphomas	-0.172543	0.220605	0.463872
family.Bifidobacteriaceae.id.433	Myeloproliferative neoplasms	-0.0619107	0.0678243	0.385142
genus..Eubacteriumhalliigroup.id.11338	Myeloproliferative neoplasms	0.0119457	0.0556079	0.838395
genus.Bifidobacterium.id.436	Myeloproliferative neoplasms	-0.0274021	0.0526497	0.613057
genus.Coprococcus3.id.11303	Myeloproliferative neoplasms	-0.0207033	0.141505	0.897094
genus.Haemophilus.id.3698	Myeloproliferative neoplasms	-0.105753	0.0670941	0.153634
order.Bifidobacteriales.id.432	Myeloproliferative neoplasms	-0.0619107	0.0678243	0.385142
phylum.Firmicutes.id.1672	Myeloproliferative neoplasms	0.0508377	0.126338	0.70797
Lymphoid leukemia	family.Enterobacteriaceae.id.3469.summary	0.0332877	0.0211591	0.159669
Lymphoid leukemia	genus..Eubacteriumbrachygroup.id.11296.summary	0.0347345	0.0372214	0.381785
Lymphoid leukemia	genus.Anaerofilum.id.2053.summary	-0.0140329	0.0369082	0.715062
Lymphoid leukemia	genus.Butyrivibrio.id.1993.summary	0.0241752	0.0548908	0.675054
Lymphoid leukemia	genus.Escherichia.Shigella.id.3504.summary	0.021542	0.0224409	0.369058
Lymphoid leukemia	genus.Fusicatenibacter.id.11305.summary	0.00499361	0.0184928	0.794925
Lymphoid leukemia	genus.LachnospiraceaeNC2004group.id.11316.summary	0.0513423	0.0317541	0.149939
Lymphoid leukemia	genus.LachnospiraceaeUCG010.id.11330.summary	-0.0231242	0.0212743	0.313063
Lymphoid leukemia	order.Enterobacteriales.id.3468.summary	0.0332877	0.0211591	0.159669
Myeloid leukemia	class.Actinobacteria.id.419.summary	-0.0850584	0.0862228	0.427883
Myeloid leukemia	class.Bacteroidia.id.912.summary	0.0185277	0.0822446	0.84269
Myeloid leukemia	class.Clostridia.id.1859.summary	-0.0327078	0.0822259	0.729234
Myeloid leukemia	family.Bifidobacteriaceae.id.433.summary	-0.0861691	0.0900167	0.439456
Myeloid leukemia	family.Lachnospiraceae.id.1987.summary	0.0387978	0.0915254	0.712877
Myeloid leukemia	genus..Eubacteriumhalliigroup.id.11338.summary	-0.00116348	0.108582	0.992423
Myeloid leukemia	genus..Ruminococcusgauvreauiigroup.id.11342.summary	-0.0211401	0.0956742	0.845631
Myeloid leukemia	genus..Ruminococcusgnavusgroup.id.14376.summary	0.114776	0.138696	0.494955
Myeloid leukemia	genus.Bifidobacterium.id.436.summary	-0.090262	0.0904036	0.423253
Myeloid leukemia	genus.Blautia.id.1992.summary	0.102889	0.0993731	0.409272
Myeloid leukemia	genus.Collinsella.id.815.summary	-0.0735507	0.0918888	0.507433
Myeloid leukemia	genus.Fusicatenibacter.id.11305.summary	0.0749053	0.0841526	0.467323
Myeloid leukemia	genus.Slackia.id.825.summary	0.02273	0.139535	0.88557
Myeloid leukemia	order.Bacteroidales.id.913.summary	0.0185277	0.0822446	0.84269
Myeloid leukemia	order.Bifidobacteriales.id.432.summary	-0.0861691	0.0900167	0.439456
Myeloid leukemia	order.Clostridiales.id.1863.summary	-0.0327074	0.0822257	0.729237
Myeloid leukemia	phylum.Actinobacteria.id.400.summary	-0.09486	0.0825126	0.369211
Myeloid leukemia	phylum.Bacteroidetes.id.905.summary	0.0159688	0.0822423	0.863979
Myeloid leukemia	phylum.Firmicutes.id.1672.summary	-0.0262669	0.0822237	0.779662
Hodgkin lymphoma	family.ClostridialesvadinBB60group.id.11286.summary	0.0584622	0.0658444	0.440004
Hodgkin lymphoma	genus..Eubacteriumventriosumgroup.id.11341.summary	-0.051264	0.0544986	0.416279
Hodgkin lymphoma	genus.Odoribacter.id.952.summary	0.0706897	0.0556477	0.293546
Hodgkin lymphoma	genus.Ruminiclostridium9.id.11357.summary	0.0124526	0.0521249	0.826575
Hodgkin lymphoma	genus.RuminococcaceaeNK4A214group.id.11358.summary	-0.00927985	0.054552	0.875748
Hodgkin lymphoma	genus.RuminococcaceaeUCG003.id.11361.summary	-0.0141365	0.056145	0.81747
Hodgkin lymphoma	genus.RuminococcaceaeUCG005.id.11363.summary	0.0303516	0.0603089	0.649403
Hodgkin lymphoma	genus.RuminococcaceaeUCG010.id.11367.summary	0.0278726	0.0595175	0.671489
Hodgkin lymphoma	genus.RuminococcaceaeUCG013.id.11370.summary	0.0752642	0.051984	0.243486
Hodgkin lymphoma	phylum.Verrucomicrobia.id.3982.summary	0.00649776	0.0605057	0.921258
Malignant plasma cell tumor	family.Defluviitaleaceae.id.1924.summary	-0.0259463	0.0403369	0.636103
Malignant plasma cell tumor	genus.DefluviitaleaceaeUCG011.id.11287.summary	-0.0268943	0.0403846	0.62598
Malignant plasma cell tumor	genus..Eubacteriumrectalegroup.id.14374.summary	0.0274889	0.0277309	0.502791
Malignant plasma cell tumor	genus.CandidatusSoleaferrea.id.11350.summary	0.0052151	0.0464567	0.928833
Follicular lymphoma	family.Clostridiaceae1.id.1869.summary	0.0273274	0.028901	0.397918
Follicular lymphoma	family.Defluviitaleaceae.id.1924.summary	0.0156443	0.037515	0.698076
Follicular lymphoma	genus.Allisonella.id.2174.summary	0.0602946	0.103471	0.619027
Follicular lymphoma	genus.Clostridiumsensustricto1.id.1873.summary	0.0307409	0.0290234	0.34924
Follicular lymphoma	genus.DefluviitaleaceaeUCG011.id.11287.summary	0.0126466	0.0375638	0.753288
Follicular lymphoma	genus.Faecalibacterium.id.2057.summary	-0.0160319	0.0258325	0.568468
Follicular lymphoma	genus.RikenellaceaeRC9gutgroup.id.11191.summary	0.0452941	0.0685051	0.544639
Diffuse large B-cell lymphoma	family.Veillonellaceae.id.2172.summary	-0.0273697	0.0222938	0.274206
Diffuse large B-cell lymphoma	genus.Blautia.id.1992.summary	0.0269811	0.0207209	0.249629
Diffuse large B-cell lymphoma	genus.Eggerthella.id.819.summary	0.0871473	0.0387925	0.0746039
Diffuse large B-cell lymphoma	genus.Erysipelatoclostridium.id.11381.summary	0.0483442	0.0281478	0.146531
Diffuse large B-cell lymphoma	genus.Fusicatenibacter.id.11305.summary	-6.47e-05	0.0212166	0.997684
Diffuse large B-cell lymphoma	genus.RuminococcaceaeUCG009.id.11366.summary	-0.00543078	0.0322416	0.872839
Mature T/NK-cell lymphomas	class.Bacteroidia.id.912.summary	-0.0866348	0.0812134	0.479444
Mature T/NK-cell lymphomas	class.Mollicutes.id.3920.summary	0.0948434	0.103484	0.527717
Mature T/NK-cell lymphomas	class.Verrucomicrobiae.id.4029.summary	0.036364	0.100064	0.778094
Mature T/NK-cell lymphomas	family.Lachnospiraceae.id.1987.summary	-0.0951386	0.0811894	0.449742
Mature T/NK-cell lymphomas	family.Pasteurellaceae.id.3689.summary	0.0728706	0.113598	0.636898
Mature T/NK-cell lymphomas	family.Veillonellaceae.id.2172.summary	0.0608207	0.086912	0.611287
Mature T/NK-cell lymphomas	family.Verrucomicrobiaceae.id.4036.summary	0.0368438	0.100064	0.775402
Mature T/NK-cell lymphomas	genus..Eubacteriumrectalegroup.id.14374.summary	-0.0269974	0.0832912	0.800454
Mature T/NK-cell lymphomas	genus.Akkermansia.id.4037.summary	0.0385524	0.100069	0.765893
Mature T/NK-cell lymphomas	genus.Lachnoclostridium.id.11308.summary	-0.0144276	0.0821118	0.889272
Mature T/NK-cell lymphomas	genus.RuminococcaceaeUCG005.id.11363.summary	0.0435901	0.0862271	0.702024
Mature T/NK-cell lymphomas	genus.RuminococcaceaeUCG010.id.11367.summary	0.0636876	0.0972498	0.630886
Mature T/NK-cell lymphomas	order.Bacteroidales.id.913.summary	-0.0866348	0.0812134	0.479444
Mature T/NK-cell lymphomas	order.Pasteurellales.id.3688.summary	0.0728706	0.113598	0.636898
Mature T/NK-cell lymphomas	order.Verrucomicrobiales.id.4030.summary	0.036364	0.100064	0.778094
Mature T/NK-cell lymphomas	phylum.Bacteroidetes.id.905.summary	-0.0933942	0.081211	0.455651
Mature T/NK-cell lymphomas	phylum.Tenericutes.id.3919.summary	0.0948434	0.103484	0.527717
Mature T/NK-cell lymphomas	phylum.Verrucomicrobia.id.3982.summary	0.0743435	0.0983417	0.587909
Myeloproliferative neoplasms	class.Erysipelotrichia.id.2147.summary	-0.00662685	0.0136339	0.644169
Myeloproliferative neoplasms	family.Erysipelotrichaceae.id.2149.summary	-0.00662685	0.0136339	0.644169
Myeloproliferative neoplasms	genus..Eubacteriumruminantiumgroup.id.11340.summary	-0.00065671	0.0185127	0.972853
Myeloproliferative neoplasms	genus.Collinsella.id.815.summary	0.00115592	0.013561	0.934845
Myeloproliferative neoplasms	genus.Coprococcus1.id.11301.summary	0.00338952	0.0125697	0.796458
Myeloproliferative neoplasms	genus.Dorea.id.1997.summary	0.00172361	0.0122548	0.892751
Myeloproliferative neoplasms	genus.Sellimonas.id.14369.summary	-0.0399021	0.0287799	0.214928
Myeloproliferative neoplasms	genus.Slackia.id.825.summary	-0.0160247	0.020829	0.470879
Myeloproliferative neoplasms	genus.Tyzzerella3.id.11335.summary	-0.01516	0.0347565	0.677964
Myeloproliferative neoplasms	order.Erysipelotrichales.id.2148.summary	-0.00662685	0.0136339	0.644169

## Sheet: S8
Supplementary table S8. Pleiotropy analysis of bidirectional MR (MR-PRESSO)
Exposure	Outcome	MR-PRESSO Pval
class.Methanobacteria.id.119	Lymphoid leukemia	0.659
class.Negativicutes.id.2164	Lymphoid leukemia	0.455
family.Desulfovibrionaceae.id.3169	Lymphoid leukemia	0.363
family.Lactobacillaceae.id.1836	Lymphoid leukemia	0.725
family.Methanobacteriaceae.id.121	Lymphoid leukemia	0.654
family.Peptococcaceae.id.2024	Lymphoid leukemia	0.933
family.Prevotellaceae.id.960	Lymphoid leukemia	0.376
genus..Clostridiuminnocuumgroup.id.14397	Lymphoid leukemia	NA
genus.Coprococcus3.id.11303	Lymphoid leukemia	0.355
genus.FamilyXIIIUCG001.id.11294	Lymphoid leukemia	0.252
genus.Holdemania.id.2157	Lymphoid leukemia	0.753
genus.Methanobrevibacter.id.123	Lymphoid leukemia	NA
genus.Ruminiclostridium6.id.11356	Lymphoid leukemia	0.785
genus.Ruminiclostridium9.id.11357	Lymphoid leukemia	0.361
order.Desulfovibrionales.id.3156	Lymphoid leukemia	0.34
order.Methanobacteriales.id.120	Lymphoid leukemia	0.659
order.Selenomonadales.id.2165	Lymphoid leukemia	0.46
phylum.Cyanobacteria.id.1500	Lymphoid leukemia	0.986
class.Coriobacteriia.id.809	Myeloid leukemia	0.431
class.Gammaproteobacteria.id.3303	Myeloid leukemia	0.762
family.Coriobacteriaceae.id.811	Myeloid leukemia	0.417
genus.Dorea.id.1997	Myeloid leukemia	0.451
genus.LachnospiraceaeUCG008.id.11328	Myeloid leukemia	0.802
genus.Prevotella9.id.11183	Myeloid leukemia	0.486
genus.Slackia.id.825	Myeloid leukemia	0.881
genus.Turicibacter.id.2162	Myeloid leukemia	0.889
order.Coriobacteriales.id.810	Myeloid leukemia	0.434
class.Gammaproteobacteria.id.3303	Hodgkin lymphoma	0.997
genus.Peptococcus.id.2037	Hodgkin lymphoma	0.823
class.Lentisphaeria.id.2250	Malignant plasma cell tumor	0.952
genus.Dorea.id.1997	Malignant plasma cell tumor	0.872
genus.LachnospiraceaeUCG010.id.11330	Malignant plasma cell tumor	0.767
genus.Lactococcus.id.1851	Malignant plasma cell tumor	0.513
genus.RikenellaceaeRC9gutgroup.id.11191	Malignant plasma cell tumor	0.732
genus.Romboutsia.id.11347	Malignant plasma cell tumor	NA
genus.RuminococcaceaeUCG014.id.11371	Malignant plasma cell tumor	0.497
order.Victivallales.id.2254	Malignant plasma cell tumor	0.955
class.Clostridia.id.1859	Follicular lymphoma	0.712
family.Alcaligenaceae.id.2875	Follicular lymphoma	0.77
genus.Adlercreutzia.id.812	Follicular lymphoma	0.654
genus.Phascolarctobacterium.id.2168	Follicular lymphoma	0.72
genus.RuminococcaceaeUCG005.id.11363	Follicular lymphoma	0.756
genus.Sutterella.id.2896	Follicular lymphoma	0.783
order.MollicutesRF9.id.11579	Follicular lymphoma	NA
class.Alphaproteobacteria.id.2379	Diffuse large B-cell lymphoma	NA
genus..Eubacteriumcoprostanoligenesgroup.id.11375	Diffuse large B-cell lymphoma	0.91
genus.Erysipelatoclostridium.id.11381	Diffuse large B-cell lymphoma	0.602
phylum.Cyanobacteria.id.1500	Diffuse large B-cell lymphoma	0.824
family.Rhodospirillaceae.id.2717	Mature T/NK-cell lymphomas	0.765
genus..Eubacteriumrectalegroup.id.14374	Mature T/NK-cell lymphomas	0.907
genus..Ruminococcusgnavusgroup.id.14376	Mature T/NK-cell lymphomas	0.648
genus.Anaerostipes.id.1991	Mature T/NK-cell lymphomas	0.374
genus.Erysipelatoclostridium.id.11381	Mature T/NK-cell lymphomas	0.688
genus.Escherichia.Shigella.id.3504	Mature T/NK-cell lymphomas	0.334
genus.LachnospiraceaeUCG001.id.11321	Mature T/NK-cell lymphomas	0.408
family.Bifidobacteriaceae.id.433	Myeloproliferative neoplasms	0.628
genus..Eubacteriumhalliigroup.id.11338	Myeloproliferative neoplasms	0.784
genus.Bifidobacterium.id.436	Myeloproliferative neoplasms	0.741
genus.Coprococcus3.id.11303	Myeloproliferative neoplasms	0.756
genus.Haemophilus.id.3698	Myeloproliferative neoplasms	0.276
order.Bifidobacteriales.id.432	Myeloproliferative neoplasms	0.623
phylum.Firmicutes.id.1672	Myeloproliferative neoplasms	0.781
Lymphoid leukemia	family.Enterobacteriaceae.id.3469.summary	0.587
Lymphoid leukemia	genus..Eubacteriumbrachygroup.id.11296.summary	0.635
Lymphoid leukemia	genus.Anaerofilum.id.2053.summary	0.463
Lymphoid leukemia	genus.Butyrivibrio.id.1993.summary	0.854
Lymphoid leukemia	genus.Escherichia.Shigella.id.3504.summary	0.882
Lymphoid leukemia	genus.Fusicatenibacter.id.11305.summary	0.954
Lymphoid leukemia	genus.LachnospiraceaeNC2004group.id.11316.summary	0.507
Lymphoid leukemia	genus.LachnospiraceaeUCG010.id.11330.summary	0.508
Lymphoid leukemia	order.Enterobacteriales.id.3468.summary	0.604
Myeloid leukemia	class.Actinobacteria.id.419.summary	0.803
Myeloid leukemia	class.Bacteroidia.id.912.summary	0.936
Myeloid leukemia	class.Clostridia.id.1859.summary	0.896
Myeloid leukemia	family.Bifidobacteriaceae.id.433.summary	0.777
Myeloid leukemia	family.Lachnospiraceae.id.1987.summary	0.509
Myeloid leukemia	genus..Eubacteriumhalliigroup.id.11338.summary	0.496
Myeloid leukemia	genus..Ruminococcusgauvreauiigroup.id.11342.summary	0.833
Myeloid leukemia	genus..Ruminococcusgnavusgroup.id.14376.summary	0.812
Myeloid leukemia	genus.Bifidobacterium.id.436.summary	0.766
Myeloid leukemia	genus.Blautia.id.1992.summary	0.363
Myeloid leukemia	genus.Collinsella.id.815.summary	0.55
Myeloid leukemia	genus.Fusicatenibacter.id.11305.summary	0.803
Myeloid leukemia	genus.Slackia.id.825.summary	0.968
Myeloid leukemia	order.Bacteroidales.id.913.summary	0.954
Myeloid leukemia	order.Bifidobacteriales.id.432.summary	0.787
Myeloid leukemia	order.Clostridiales.id.1863.summary	0.891
Myeloid leukemia	phylum.Actinobacteria.id.400.summary	0.672
Myeloid leukemia	phylum.Bacteroidetes.id.905.summary	0.962
Myeloid leukemia	phylum.Firmicutes.id.1672.summary	0.776
Hodgkin lymphoma	family.ClostridialesvadinBB60group.id.11286.summary	0.67
Hodgkin lymphoma	genus..Eubacteriumventriosumgroup.id.11341.summary	0.497
Hodgkin lymphoma	genus.Odoribacter.id.952.summary	0.49
Hodgkin lymphoma	genus.Ruminiclostridium9.id.11357.summary	0.779
Hodgkin lymphoma	genus.RuminococcaceaeNK4A214group.id.11358.summary	0.956
Hodgkin lymphoma	genus.RuminococcaceaeUCG003.id.11361.summary	0.821
Hodgkin lymphoma	genus.RuminococcaceaeUCG005.id.11363.summary	0.462
Hodgkin lymphoma	genus.RuminococcaceaeUCG010.id.11367.summary	0.618
Hodgkin lymphoma	genus.RuminococcaceaeUCG013.id.11370.summary	0.488
Hodgkin lymphoma	phylum.Verrucomicrobia.id.3982.summary	0.798
Malignant plasma cell tumor	family.Defluviitaleaceae.id.1924.summary	NA
Malignant plasma cell tumor	genus.DefluviitaleaceaeUCG011.id.11287.summary	NA
Malignant plasma cell tumor	genus..Eubacteriumrectalegroup.id.14374.summary	NA
Malignant plasma cell tumor	genus.CandidatusSoleaferrea.id.11350.summary	NA
Follicular lymphoma	family.Clostridiaceae1.id.1869.summary	0.927
Follicular lymphoma	family.Defluviitaleaceae.id.1924.summary	0.74
Follicular lymphoma	genus.Allisonella.id.2174.summary	0.73
Follicular lymphoma	genus.Clostridiumsensustricto1.id.1873.summary	0.869
Follicular lymphoma	genus.DefluviitaleaceaeUCG011.id.11287.summary	0.738
Follicular lymphoma	genus.Faecalibacterium.id.2057.summary	0.558
Follicular lymphoma	genus.RikenellaceaeRC9gutgroup.id.11191.summary	0.397
Diffuse large B-cell lymphoma	family.Veillonellaceae.id.2172.summary	0.711
Diffuse large B-cell lymphoma	genus.Blautia.id.1992.summary	0.507
Diffuse large B-cell lymphoma	genus.Eggerthella.id.819.summary	0.347
Diffuse large B-cell lymphoma	genus.Erysipelatoclostridium.id.11381.summary	0.784
Diffuse large B-cell lymphoma	genus.Fusicatenibacter.id.11305.summary	0.861
Diffuse large B-cell lymphoma	genus.RuminococcaceaeUCG009.id.11366.summary	0.769
Mature T/NK-cell lymphomas	class.Bacteroidia.id.912.summary	NA
Mature T/NK-cell lymphomas	class.Mollicutes.id.3920.summary	NA
Mature T/NK-cell lymphomas	class.Verrucomicrobiae.id.4029.summary	NA
Mature T/NK-cell lymphomas	family.Lachnospiraceae.id.1987.summary	NA
Mature T/NK-cell lymphomas	family.Pasteurellaceae.id.3689.summary	NA
Mature T/NK-cell lymphomas	family.Veillonellaceae.id.2172.summary	NA
Mature T/NK-cell lymphomas	family.Verrucomicrobiaceae.id.4036.summary	NA
Mature T/NK-cell lymphomas	genus..Eubacteriumrectalegroup.id.14374.summary	NA
Mature T/NK-cell lymphomas	genus.Akkermansia.id.4037.summary	NA
Mature T/NK-cell lymphomas	genus.Lachnoclostridium.id.11308.summary	NA
Mature T/NK-cell lymphomas	genus.RuminococcaceaeUCG005.id.11363.summary	NA
Mature T/NK-cell lymphomas	genus.RuminococcaceaeUCG010.id.11367.summary	NA
Mature T/NK-cell lymphomas	order.Bacteroidales.id.913.summary	NA
Mature T/NK-cell lymphomas	order.Pasteurellales.id.3688.summary	NA
Mature T/NK-cell lymphomas	order.Verrucomicrobiales.id.4030.summary	NA
Mature T/NK-cell lymphomas	phylum.Bacteroidetes.id.905.summary	NA
Mature T/NK-cell lymphomas	phylum.Tenericutes.id.3919.summary	NA
Mature T/NK-cell lymphomas	phylum.Verrucomicrobia.id.3982.summary	NA
Myeloproliferative neoplasms	class.Erysipelotrichia.id.2147.summary	0.416
Myeloproliferative neoplasms	family.Erysipelotrichaceae.id.2149.summary	0.441
Myeloproliferative neoplasms	genus..Eubacteriumruminantiumgroup.id.11340.summary	0.674
Myeloproliferative neoplasms	genus.Collinsella.id.815.summary	0.957
Myeloproliferative neoplasms	genus.Coprococcus1.id.11301.summary	0.858
Myeloproliferative neoplasms	genus.Dorea.id.1997.summary	0.747
Myeloproliferative neoplasms	genus.Sellimonas.id.14369.summary	0.513
Myeloproliferative neoplasms	genus.Slackia.id.825.summary	0.628
Myeloproliferative neoplasms	genus.Tyzzerella3.id.11335.summary	0.083
Myeloproliferative neoplasms	order.Erysipelotrichales.id.2148.summary	0.435
